# Supplementary material for: Sulfur sequestration promotes multicellularity during nutrient limitation
Source: Nature. 2021 Feb 24;591(7850):471–6. doi: 10.1038/s41586-021-03270-3 (PMC7969356; doi:10.1038/s41586-021-03270-3)
Supplement: Supplementary file 3 — Proteomics analysis of Starved Dictyostelium. [file 41586_2021_3270_MOESM3_ESM.xls]

## Sheet: 8h_Veg_Starvation
Supplementary Table 1. Proteomics analysis of Starved Dictyostelium
Legends:
Comparison	biological groups used in this quantitative proteomics comparison
Veg8h	Vegetative Dictyostellium discoidum cells collected at 8hours incubation
Dev8h	Vegetative Dictyostellium discoidum cells collected at 8hours incubation
AVG Log2 FC	Average log2 fold change
Qvalue	Student t-test Qvalue (FDR)
# Unique Total Peptides	Number of unique peptides associated with each protein group
Comparison	Protein Groups	Protein Name	AVG Log2 FC	Qvalue	# Unique Total Peptides
Veg8h / Dev8h	B0G0Z1	tr|B0G0Z1|B0G0Z1_DICDI Eukaryotic translation initiation factor 4E family protein OS=Dictyostelium discoideum OX=44689 GN=DDB_G0270910 PE=3 SV=1	0.691387	0.000742671	31
Veg8h / Dev8h	B0G0Z3	tr|B0G0Z3|B0G0Z3_DICDI WD40 repeat-containing protein OS=Dictyostelium discoideum OX=44689 GN=DDB_G0271002 PE=4 SV=1	-1.09842	0.0130482	4
Veg8h / Dev8h	B0G102	sp|B0G102|CKS1_DICDI Cyclin-dependent kinases regulatory subunit OS=Dictyostelium discoideum OX=44689 GN=cks1 PE=3 SV=1	0.704278	0.0378019	4
Veg8h / Dev8h	B0G104	sp|B0G104|NIP7_DICDI 60S ribosome subunit biogenesis protein NIP7 homolog OS=Dictyostelium discoideum OX=44689 GN=nip7 PE=3 SV=1	0.710759	3.19275e-05	8
Veg8h / Dev8h	B0G108;Q554H6	tr|B0G108|B0G108_DICDI DUF614 family protein OS=Dictyostelium discoideum OX=44689 GN=DDB_G0274237 PE=4 SV=1;tr|Q554H6|Q554H6_DICDI Uncharacterized protein OS=Dictyostelium discoideum OX=44689 GN=DDB0217601 PE=4 SV=1	1.89739	0.00314061	3
Veg8h / Dev8h	B0G109	tr|B0G109|B0G109_DICDI Patatin family protein OS=Dictyostelium discoideum OX=44689 GN=DDB_G0274499 PE=4 SV=1	2.76976	0.0464186	3
Veg8h / Dev8h	B0G109|Q54JJ8	tr|B0G109|B0G109_DICDI Patatin family protein OS=Dictyostelium discoideum OX=44689 GN=DDB_G0274499 PE=4 SV=1	1.3111	0.0465284	2
Veg8h / Dev8h	B0G112	tr|B0G112|B0G112_DICDI Beta-lactamase family protein OS=Dictyostelium discoideum OX=44689 GN=DDB_G0277337 PE=4 SV=1	0.938117	0.000111949	26
Veg8h / Dev8h	B0G151	tr|B0G151|B0G151_DICDI Uncharacterized protein OS=Dictyostelium discoideum OX=44689 GN=DDB_G0285245 PE=4 SV=1	1.40242	0.0383389	2
Veg8h / Dev8h	B0G155	tr|B0G155|B0G155_DICDI Seven transmembrane domain protein OS=Dictyostelium discoideum OX=44689 GN=DDB_G0285943 PE=4 SV=1	-1.00359	0.00891559	4
Veg8h / Dev8h	B0G168;A2V850	tr|B0G168|B0G168_DICDI Starvation responsive small protein OS=Dictyostelium discoideum OX=44689 GN=srsA PE=4 SV=1;tr|A2V850|A2V850_DICDI Starvation responsive small protein A OS=Dictyostelium discoideum OX=44689 GN=srsA PE=2 SV=1	2.6146	0.0150488	3
Veg8h / Dev8h	B0G179	tr|B0G179|B0G179_DICDI C2 domain-containing protein OS=Dictyostelium discoideum OX=44689 GN=DDB_G0294603 PE=4 SV=1	-5.14446	0.0187621	3
Veg8h / Dev8h	B0G180	sp|B0G180|SPCS3_DICDI Signal peptidase complex subunit 3 OS=Dictyostelium discoideum OX=44689 GN=spcs3 PE=3 SV=1	-1.21376	0.0468833	5
Veg8h / Dev8h	B0G183	tr|B0G183|B0G183_DICDI Uncharacterized protein (Fragment) OS=Dictyostelium discoideum OX=44689 GN=DDB_G0295475 PE=4 SV=1	-1.39929	1.37143e-05	15
Veg8h / Dev8h	B0M0Q0	tr|B0M0Q0|B0M0Q0_DICDI EGF-like domain-containing protein OS=Dictyostelium discoideum OX=44689 GN=DDB_G0276035 PE=4 SV=1	1.01933	0.0288756	4
Veg8h / Dev8h	C7FZX3	tr|C7FZX3|C7FZX3_DICDI WD40 repeat-containing protein OS=Dictyostelium discoideum OX=44689 GN=nle1 PE=4 SV=1	0.676674	0.0179422	16
Veg8h / Dev8h	C7FZY8;Q86AT9	tr|C7FZY8|C7FZY8_DICDI Histidine kinase OS=Dictyostelium discoideum OX=44689 GN=dhkI-2 PE=4 SV=1;sp|Q86AT9|DHKI_DICDI Hybrid signal transduction histidine kinase I OS=Dictyostelium discoideum OX=44689 GN=dhkI-1 PE=3 SV=1	-0.607148	0.000948579	33
Veg8h / Dev8h	C7G000	tr|C7G000|C7G000_DICDI N-terminal delta endotoxin domain-containing protein OS=Dictyostelium discoideum OX=44689 GN=DDB_G0277083 PE=4 SV=1	-4.24486	2.41076e-06	11
Veg8h / Dev8h	C7G000|Q54RI3	tr|C7G000|C7G000_DICDI N-terminal delta endotoxin domain-containing protein OS=Dictyostelium discoideum OX=44689 GN=DDB_G0277083 PE=4 SV=1	-4.43457	1.72684e-28	17
Veg8h / Dev8h	C7G004	tr|C7G004|C7G004_DICDI Heat shock protein DnaJ family protein OS=Dictyostelium discoideum OX=44689 GN=DDB_G0304475 PE=4 SV=1	0.611249	0.00168976	12
Veg8h / Dev8h	C7G007	tr|C7G007|C7G007_DICDI Uncharacterized protein OS=Dictyostelium discoideum OX=44689 GN=DDB_G0295725 PE=4 SV=1	-1.09738	9.78236e-09	20
Veg8h / Dev8h	C7G036	tr|C7G036|C7G036_DICDI Uncharacterized protein OS=Dictyostelium discoideum OX=44689 GN=DDB_G0285243 PE=4 SV=1	1.25238	0.0290323	5
Veg8h / Dev8h	C7G044	tr|C7G044|C7G044_DICDI Uncharacterized protein OS=Dictyostelium discoideum OX=44689 GN=DDB_G0295781 PE=4 SV=1	1.81415	0.028627	7
Veg8h / Dev8h	C7G071	tr|C7G071|C7G071_DICDI Uncharacterized protein OS=Dictyostelium discoideum OX=44689 GN=DDB_G0295739 PE=4 SV=1	0.681961	0.0418208	18
Veg8h / Dev8h	C7G073	tr|C7G073|C7G073_DICDI Uncharacterized protein OS=Dictyostelium discoideum OX=44689 GN=DDB_G0295741 PE=4 SV=1	3.30158	0.0139475	7
Veg8h / Dev8h	C7G077	tr|C7G077|C7G077_DICDI Uncharacterized protein OS=Dictyostelium discoideum OX=44689 GN=DDB_G0295799 PE=4 SV=1	-5.56179	1.29378e-07	10
Veg8h / Dev8h	C7G078	tr|C7G078|C7G078_DICDI B_lectin domain-containing protein OS=Dictyostelium discoideum OX=44689 GN=DDB_G0295801 PE=4 SV=1	-6.82357	0.000699222	9
Veg8h / Dev8h	O15692	sp|O15692|DRE2_DICDI Anamorsin homolog OS=Dictyostelium discoideum OX=44689 GN=rsc43 PE=2 SV=1	0.662179	0.00606214	17
Veg8h / Dev8h	O15743	sp|O15743|SPNA_DICDI Protein spalten OS=Dictyostelium discoideum OX=44689 GN=spnA PE=1 SV=1	-1.2363	0.0020714	26
Veg8h / Dev8h	O44007	tr|O44007|O44007_DICDI NOSA OS=Dictyostelium discoideum OX=44689 GN=nosA PE=2 SV=1	-0.677213	3.03671e-06	45
Veg8h / Dev8h	O60952	sp|O60952|LIME_DICDI LIM domain-containing protein E OS=Dictyostelium discoideum OX=44689 GN=limE PE=1 SV=1	-1.67515	1.22418e-05	14
Veg8h / Dev8h	O60999	sp|O60999|CUL1_DICDI Cullin-1 OS=Dictyostelium discoideum OX=44689 GN=culA PE=1 SV=1	-0.656074	0.00649244	33
Veg8h / Dev8h	O61125	sp|O61125|STK4_DICDI Serine/threonine-protein kinase 4 homolog A OS=Dictyostelium discoideum OX=44689 GN=krsA PE=1 SV=1	-0.846873	1.21659e-07	26
Veg8h / Dev8h	O76740	tr|O76740|O76740_DICDI Cytochrome c oxidase assembly protein OS=Dictyostelium discoideum OX=44689 GN=coxA PE=3 SV=1	1.35998	0.00015763	9
Veg8h / Dev8h	O77033	sp|O77033|CYC8_DICDI General transcriptional corepressor trfA OS=Dictyostelium discoideum OX=44689 GN=trfA PE=2 SV=1	0.70052	0.0186982	39
Veg8h / Dev8h	O77203	sp|O77203|PIAA_DICDI Protein pianissimo A OS=Dictyostelium discoideum OX=44689 GN=piaA PE=1 SV=1	-1.19175	4.99255e-07	29
Veg8h / Dev8h	O77257	sp|O77257|P17_DICDI Protein gp17 OS=Dictyostelium discoideum OX=44689 GN=p17 PE=2 SV=1	2.06887	9.3837e-06	5
Veg8h / Dev8h	O96042	sp|O96042|DIA2_DICDI Differentiation-associated protein 2 OS=Dictyostelium discoideum OX=44689 GN=dia2 PE=2 SV=1	-8.33748	4.39407e-06	11
Veg8h / Dev8h	O96070	tr|O96070|O96070_DICDI Cell surface glycoprotein gp138 OS=Dictyostelium discoideum OX=44689 GN=GP138C PE=4 SV=1	1.09264	0.0205484	3
Veg8h / Dev8h	O96070|Q54GA1	tr|O96070|O96070_DICDI Cell surface glycoprotein gp138 OS=Dictyostelium discoideum OX=44689 GN=GP138C PE=4 SV=1	2.27756	0.0157719	2
Veg8h / Dev8h	O96622	sp|O96622|ARPC1_DICDI Actin-related protein 2/3 complex subunit 1 OS=Dictyostelium discoideum OX=44689 GN=arcA PE=1 SV=1	-0.650644	2.28284e-09	26
Veg8h / Dev8h	O96624	sp|O96624|ARPC3_DICDI Actin-related protein 2/3 complex subunit 3 OS=Dictyostelium discoideum OX=44689 GN=arcC PE=1 SV=1	-0.800537	0.00562971	10
Veg8h / Dev8h	O96759	sp|O96759|ADAS_DICDI Alkyldihydroxyacetonephosphate synthase OS=Dictyostelium discoideum OX=44689 GN=eapA PE=1 SV=1	0.670679	8.81791e-05	37
Veg8h / Dev8h	O96923	sp|O96923|GNRA_DICDI Gelsolin-related protein of 125 kDa OS=Dictyostelium discoideum OX=44689 GN=gnrA PE=1 SV=1	-1.54453	1.61729e-15	44
Veg8h / Dev8h	O97113	sp|O97113|CAD2_DICDI Putative calcium-dependent cell adhesion molecule 2 OS=Dictyostelium discoideum OX=44689 GN=cad2 PE=2 SV=1	-3.89374	2.60883e-11	12
Veg8h / Dev8h	O97470	sp|O97470|ADT_DICDI Mitochondrial substrate carrier family protein ancA OS=Dictyostelium discoideum OX=44689 GN=ancA PE=1 SV=1	0.596037	2.01087e-06	27
Veg8h / Dev8h	P04988	sp|P04988|CYSP1_DICDI Cysteine proteinase 1 OS=Dictyostelium discoideum OX=44689 GN=cprA PE=2 SV=2	-2.1589	0.0198568	9
Veg8h / Dev8h	P04989	sp|P04989|CYSP2_DICDI Cysteine proteinase 2 OS=Dictyostelium discoideum OX=44689 GN=cprB PE=2 SV=1	-3.68536	7.03755e-05	14
Veg8h / Dev8h	P05987	sp|P05987|KAPR_DICDI cAMP-dependent protein kinase regulatory subunit OS=Dictyostelium discoideum OX=44689 GN=pkaR PE=1 SV=1	-2.68779	9.95177e-12	15
Veg8h / Dev8h	P07830;Q55EU6|Q54GX7|P07829	sp|P07830|ACT1_DICDI Major actin OS=Dictyostelium discoideum OX=44689 GN=act1 PE=1 SV=2;sp|Q55EU6|ACT23_DICDI Putative actin-23 OS=Dictyostelium discoideum OX=44689 GN=act23 PE=1 SV=1	-1.29976	0.00139764	1
Veg8h / Dev8h	P07830;Q55EU6|Q54GX7|Q553U6	sp|P07830|ACT1_DICDI Major actin OS=Dictyostelium discoideum OX=44689 GN=act1 PE=1 SV=2;sp|Q55EU6|ACT23_DICDI Putative actin-23 OS=Dictyostelium discoideum OX=44689 GN=act23 PE=1 SV=1	-0.630969	0.00626897	6
Veg8h / Dev8h	P08796	sp|P08796|CSA_DICDI Contact site A protein OS=Dictyostelium discoideum OX=44689 GN=csaA PE=1 SV=3	-6.37143	0.00196996	8
Veg8h / Dev8h	P0C8Z6	sp|P0C8Z6|Y8135_DICDI Putative neugrin-like protein DDB_G0288135 OS=Dictyostelium discoideum OX=44689 GN=DDB_G0288135 PE=3 SV=1	1.3446	0.033984	4
Veg8h / Dev8h	P0CD60	sp|P0CD60|FRMC_DICDI FERM domain-containing protein C OS=Dictyostelium discoideum OX=44689 GN=frmC PE=4 SV=1	0.748526	7.75487e-06	27
Veg8h / Dev8h	P11872	sp|P11872|M3R_DICDI cAMP-regulated M3R protein OS=Dictyostelium discoideum OX=44689 GN=prtB PE=2 SV=4	-1.63867	3.83365e-08	29
Veg8h / Dev8h	P13466	sp|P13466|GELA_DICDI Gelation factor OS=Dictyostelium discoideum OX=44689 GN=abpC PE=1 SV=1	-1.05295	5.3281e-17	55
Veg8h / Dev8h	P13723	sp|P13723|HEXA1_DICDI Beta-hexosaminidase subunit A1 OS=Dictyostelium discoideum OX=44689 GN=hexa1 PE=1 SV=1	1.67388	1.12703e-14	11
Veg8h / Dev8h	P15064	sp|P15064|RASG_DICDI Ras-like protein rasG OS=Dictyostelium discoideum OX=44689 GN=rasG PE=1 SV=1	0.789444	3.3045e-05	11
Veg8h / Dev8h	P16051	sp|P16051|GPA2_DICDI Guanine nucleotide-binding protein alpha-2 subunit OS=Dictyostelium discoideum OX=44689 GN=gpaB PE=1 SV=3	-3.15822	4.2055e-27	18
Veg8h / Dev8h	P16642	sp|P16642|CSBA_DICDI Glycoprotein 24A OS=Dictyostelium discoideum OX=44689 GN=csbA PE=2 SV=1	-2.95105	1.30891e-07	6
Veg8h / Dev8h	P16642|P16643	sp|P16642|CSBA_DICDI Glycoprotein 24A OS=Dictyostelium discoideum OX=44689 GN=csbA PE=2 SV=1	-2.79284	0.0108946	1
Veg8h / Dev8h	P16643	sp|P16643|CSBB_DICDI Glycoprotein 24B OS=Dictyostelium discoideum OX=44689 GN=csbB PE=2 SV=1	-2.89621	3.69858e-07	6
Veg8h / Dev8h	P16894|P16051	sp|P16894|GPA1_DICDI Guanine nucleotide-binding protein alpha-1 subunit OS=Dictyostelium discoideum OX=44689 GN=gpaA PE=2 SV=1	-0.989788	0.0229083	1
Veg8h / Dev8h	P18142	sp|P18142|D2_DICDI cAMP-regulated D2 protein OS=Dictyostelium discoideum OX=44689 GN=D2 PE=2 SV=3	-3.21735	0.0479752	5
Veg8h / Dev8h	P18613	sp|P18613|RAPA_DICDI Ras-related protein rapA OS=Dictyostelium discoideum OX=44689 GN=rapA PE=1 SV=1	-0.741564	1.13598e-08	15
Veg8h / Dev8h	P21837	sp|P21837|CRYS_DICDI Crystal protein OS=Dictyostelium discoideum OX=44689 GN=cryS PE=1 SV=1	-1.21937	2.41757e-26	26
Veg8h / Dev8h	P21837|Q54N21	sp|P21837|CRYS_DICDI Crystal protein OS=Dictyostelium discoideum OX=44689 GN=cryS PE=1 SV=1	-2.18852	0.02787	1
Veg8h / Dev8h	P22467	sp|P22467|MYOA_DICDI Myosin IA heavy chain OS=Dictyostelium discoideum OX=44689 GN=myoA PE=3 SV=2	-1.41244	0.000120764	23
Veg8h / Dev8h	P22684	sp|P22684|RLA1_DICDI 60S acidic ribosomal protein P1 OS=Dictyostelium discoideum OX=44689 GN=rplp1 PE=3 SV=1	0.754561	0.00877966	4
Veg8h / Dev8h	P25323	sp|P25323|MYLKA_DICDI Myosin light chain kinase A OS=Dictyostelium discoideum OX=44689 GN=mlkA PE=1 SV=2	-0.613555	0.000779946	15
Veg8h / Dev8h	P26199	sp|P26199|PROF1_DICDI Profilin-1 OS=Dictyostelium discoideum OX=44689 GN=proA PE=2 SV=1	-1.0608	0.00267979	17
Veg8h / Dev8h	P29505	sp|P29505|COX5_DICDI Cytochrome c oxidase subunit 5 OS=Dictyostelium discoideum OX=44689 GN=cxeA PE=1 SV=3	0.746527	1.00231e-08	12
Veg8h / Dev8h	P30815	sp|P30815|COX4_DICDI Cytochrome c oxidase subunit 4, mitochondrial OS=Dictyostelium discoideum OX=44689 GN=cxdA PE=2 SV=2	0.617474	5.2583e-08	9
Veg8h / Dev8h	P32254	sp|P32254|RASS_DICDI Ras-like protein rasS OS=Dictyostelium discoideum OX=44689 GN=rasS PE=2 SV=1	-0.691899	0.000345398	13
Veg8h / Dev8h	P34044	sp|P34044|GPA6_DICDI Guanine nucleotide-binding protein alpha-6 subunit OS=Dictyostelium discoideum OX=44689 GN=gpaF PE=2 SV=2	0.735943	0.00138372	9
Veg8h / Dev8h	P34046	sp|P34046|GPA8_DICDI Guanine nucleotide-binding protein alpha-8 subunit OS=Dictyostelium discoideum OX=44689 GN=gpaH PE=2 SV=2	-1.0951	3.12599e-14	17
Veg8h / Dev8h	P34090	sp|P34090|CMF_DICDI Conditioned medium factor OS=Dictyostelium discoideum OX=44689 GN=cmfA PE=1 SV=2	3.14978	0.0025113	5
Veg8h / Dev8h	P34092	sp|P34092|MYOB_DICDI Myosin IB heavy chain OS=Dictyostelium discoideum OX=44689 GN=myoB PE=1 SV=2	-1.05388	2.02364e-33	53
Veg8h / Dev8h	P34098	sp|P34098|MANA_DICDI Lysosomal alpha-mannosidase OS=Dictyostelium discoideum OX=44689 GN=manA PE=1 SV=2	0.644825	3.49063e-12	24
Veg8h / Dev8h	P34099	sp|P34099|KAPC_DICDI cAMP-dependent protein kinase catalytic subunit OS=Dictyostelium discoideum OX=44689 GN=pkaC PE=1 SV=2	-1.18322	0.0126655	10
Veg8h / Dev8h	P34101	sp|P34101|FHKC_DICDI Probable serine/threonine-protein kinase fhkC OS=Dictyostelium discoideum OX=44689 GN=fhkC PE=3 SV=2	-1.01081	0.0023833	17
Veg8h / Dev8h	P34103	sp|P34103|PK4_DICDI Protein kinase 4 (Fragment) OS=Dictyostelium discoideum OX=44689 GN=pkgD PE=3 SV=2	-0.843126	0.0496801	3
Veg8h / Dev8h	P34115	sp|P34115|G13A_DICDI Cell surface glycoprotein gp138A OS=Dictyostelium discoideum OX=44689 GN=GP138A PE=1 SV=1	1.19295	0.000122018	6
Veg8h / Dev8h	P34116	sp|P34116|G13B_DICDI Cell surface glycoprotein gp138B OS=Dictyostelium discoideum OX=44689 GN=GP138B PE=1 SV=1	-0.970524	0.00236817	5
Veg8h / Dev8h	P34117	sp|P34117|CDK5_DICDI Cyclin-dependent kinase 5 homolog OS=Dictyostelium discoideum OX=44689 GN=cdk5 PE=2 SV=2	-1.7441	4.91865e-08	23
Veg8h / Dev8h	P34119	sp|P34119|PSA4_DICDI Proteasome subunit alpha type-4 OS=Dictyostelium discoideum OX=44689 GN=psmA4 PE=2 SV=1	-0.62006	6.99745e-10	15
Veg8h / Dev8h	P34120	sp|P34120|PSA7_DICDI Proteasome subunit alpha type-7 OS=Dictyostelium discoideum OX=44689 GN=psmA7 PE=3 SV=1	-0.796888	8.82488e-19	13
Veg8h / Dev8h	P34121	sp|P34121|COAA_DICDI Coactosin OS=Dictyostelium discoideum OX=44689 GN=coaA PE=1 SV=1	-0.786733	0.0279621	13
Veg8h / Dev8h	P34123	sp|P34123|PRS6B_DICDI 26S proteasome regulatory subunit 6B homolog OS=Dictyostelium discoideum OX=44689 GN=psmC4 PE=1 SV=1	-0.805723	0.00159181	32
Veg8h / Dev8h	P34124	sp|P34124|PRS8_DICDI 26S proteasome regulatory subunit 8 OS=Dictyostelium discoideum OX=44689 GN=psmC5 PE=1 SV=2	-0.622895	1.32633e-06	29
Veg8h / Dev8h	P34124|P34123|Q54PJ1	sp|P34124|PRS8_DICDI 26S proteasome regulatory subunit 8 OS=Dictyostelium discoideum OX=44689 GN=psmC5 PE=1 SV=2	-0.891254	0.0329451	1
Veg8h / Dev8h	P34137	sp|P34137|PTP1_DICDI Tyrosine-protein phosphatase 1 OS=Dictyostelium discoideum OX=44689 GN=ptpA1-1 PE=2 SV=2	-1.33009	0.000137253	22
Veg8h / Dev8h	P34146	sp|P34146|RAC1C_DICDI Rho-related protein rac1C OS=Dictyostelium discoideum OX=44689 GN=rac1C PE=1 SV=2	-4.11442	3.23188e-05	4
Veg8h / Dev8h	P35401	sp|P35401|CRAC_DICDI Protein CRAC OS=Dictyostelium discoideum OX=44689 GN=dagA PE=1 SV=4	-1.78826	0.00475341	8
Veg8h / Dev8h	P42527	sp|P42527|MHCKA_DICDI Myosin heavy chain kinase A OS=Dictyostelium discoideum OX=44689 GN=mhkA PE=1 SV=2	-1.09982	7.33771e-11	53
Veg8h / Dev8h	P42527|Q86L37	sp|P42527|MHCKA_DICDI Myosin heavy chain kinase A OS=Dictyostelium discoideum OX=44689 GN=mhkA PE=1 SV=2	-0.976059	0.0449959	1
Veg8h / Dev8h	P42529	sp|P42529|CBPA_DICDI Calcium-binding protein A OS=Dictyostelium discoideum OX=44689 GN=cbpA PE=2 SV=1	-5.80304	8.27317e-19	21
Veg8h / Dev8h	P51136	sp|P51136|GSK3_DICDI Glycogen synthase kinase-3 OS=Dictyostelium discoideum OX=44689 GN=gskA PE=1 SV=2	-0.973784	1.05598e-07	15
Veg8h / Dev8h	P54201	sp|P54201|UBPA_DICDI Ubiquitin carboxyl-terminal hydrolase A OS=Dictyostelium discoideum OX=44689 GN=ubpA PE=2 SV=2	-1.12454	1.66828e-09	45
Veg8h / Dev8h	P54639	sp|P54639|CYSP4_DICDI Cysteine proteinase 4 OS=Dictyostelium discoideum OX=44689 GN=cprD PE=2 SV=2	2.00048	5.8347e-08	10
Veg8h / Dev8h	P54640	sp|P54640|CYSP5_DICDI Cysteine proteinase 5 OS=Dictyostelium discoideum OX=44689 GN=cprE PE=2 SV=2	1.7126	2.08652e-09	13
Veg8h / Dev8h	P54641	sp|P54641|VA0D_DICDI V-type proton ATPase subunit d OS=Dictyostelium discoideum OX=44689 GN=vatD-1 PE=1 SV=2	0.795436	8.41843e-10	23
Veg8h / Dev8h	P54644	sp|P54644|KRAC_DICDI RAC family serine/threonine-protein kinase homolog OS=Dictyostelium discoideum OX=44689 GN=pkbA PE=1 SV=1	2.21325	7.43011e-11	24
Veg8h / Dev8h	P54653	sp|P54653|CBP2_DICDI Calcium-binding protein 2 OS=Dictyostelium discoideum OX=44689 GN=cbp2 PE=2 SV=1	-1.07398	0.0297698	18
Veg8h / Dev8h	P54654	sp|P54654|CAP_DICDI Adenylyl cyclase-associated protein OS=Dictyostelium discoideum OX=44689 GN=cap PE=1 SV=1	-0.692132	1.27893e-05	44
Veg8h / Dev8h	P54657|Q54MP0	sp|P54657|CAD1_DICDI Calcium-dependent cell adhesion molecule 1 OS=Dictyostelium discoideum OX=44689 GN=cadA PE=1 SV=1	-0.679187	0.0119729	1
Veg8h / Dev8h	P54670	sp|P54670|CAF1_DICDI Calfumirin-1 OS=Dictyostelium discoideum OX=44689 GN=cafA PE=2 SV=1	-1.89346	1.07524e-18	15
Veg8h / Dev8h	P54678	sp|P54678|ATC1_DICDI Calcium-transporting ATPase PAT1 OS=Dictyostelium discoideum OX=44689 GN=patA PE=2 SV=2	-0.712804	1.10898e-14	33
Veg8h / Dev8h	P54679	sp|P54679|PMA1_DICDI Probable plasma membrane ATPase OS=Dictyostelium discoideum OX=44689 GN=patB PE=2 SV=2	1.34454	2.15911e-26	54
Veg8h / Dev8h	P54680	sp|P54680|FIMB_DICDI Fimbrin OS=Dictyostelium discoideum OX=44689 GN=fimA PE=2 SV=2	-1.01509	6.50843e-24	49
Veg8h / Dev8h	P54872	sp|P54872|HMCSA_DICDI Hydroxymethylglutaryl-CoA synthase A OS=Dictyostelium discoideum OX=44689 GN=hgsA PE=1 SV=2	0.688191	7.19958e-06	27
Veg8h / Dev8h	Q03100	sp|Q03100|CYAA_DICDI Adenylate cyclase, aggregation specific OS=Dictyostelium discoideum OX=44689 GN=acaA PE=1 SV=2	-3.5808	0.0204961	28
Veg8h / Dev8h	Q1ZXA8	sp|Q1ZXA8|Y1625_DICDI Uncharacterized protein DDB_G0292160 OS=Dictyostelium discoideum OX=44689 GN=DDB_G0292160 PE=3 SV=1	0.728682	0.0101701	11
Veg8h / Dev8h	Q1ZXB4	tr|Q1ZXB4|Q1ZXB4_DICDI Mannosyltransferase OS=Dictyostelium discoideum OX=44689 GN=smp3 PE=3 SV=1	-0.760397	0.0248076	5
Veg8h / Dev8h	Q1ZXC2	sp|Q1ZXC2|PAP1B_DICDI Polyadenylate-binding protein 1-B OS=Dictyostelium discoideum OX=44689 GN=pabpc1B PE=3 SV=1	0.932167	0.00210992	20
Veg8h / Dev8h	Q1ZXC3	tr|Q1ZXC3|Q1ZXC3_DICDI Aminotransferase class-III OS=Dictyostelium discoideum OX=44689 GN=DDB_G0290721 PE=3 SV=1	2.76048	1.707e-05	26
Veg8h / Dev8h	Q1ZXD3	sp|Q1ZXD3|PSMD3_DICDI 26S proteasome non-ATPase regulatory subunit 3 OS=Dictyostelium discoideum OX=44689 GN=psmD3 PE=1 SV=1	-0.703621	3.08163e-05	33
Veg8h / Dev8h	Q1ZXE2	sp|Q1ZXE2|Y7875_DICDI PH domain-containing protein DDB_G0287875 OS=Dictyostelium discoideum OX=44689 GN=DDB_G0287875 PE=2 SV=1	-1.84888	1.22827e-11	33
Veg8h / Dev8h	Q1ZXG6	sp|Q1ZXG6|C5131_DICDI Probable cytochrome P450 513A1 OS=Dictyostelium discoideum OX=44689 GN=cyp513A1 PE=3 SV=1	-1.45159	0.000176077	17
Veg8h / Dev8h	Q1ZXG8	sp|Q1ZXG8|D1060_DICDI Probable tyrosine-protein phosphatase DG1060 OS=Dictyostelium discoideum OX=44689 GN=DG1060 PE=3 SV=1	-0.77749	0.0351446	5
Veg8h / Dev8h	Q1ZXH5	tr|Q1ZXH5|Q1ZXH5_DICDI Calcium-binding EF-hand domain-containing protein OS=Dictyostelium discoideum OX=44689 GN=DDB_G0279681 PE=4 SV=1	-3.53734	1.76301e-09	14
Veg8h / Dev8h	Q1ZXH9	sp|Q1ZXH9|CP51_DICDI Probable lanosterol 14-alpha demethylase OS=Dictyostelium discoideum OX=44689 GN=cyp51 PE=3 SV=1	1.44041	1.24658e-28	25
Veg8h / Dev8h	Q1ZXJ3	tr|Q1ZXJ3|Q1ZXJ3_DICDI Phosphatidylserine synthase OS=Dictyostelium discoideum OX=44689 GN=pssA PE=4 SV=1	0.999395	0.00617588	10
Veg8h / Dev8h	Q1ZXK2	sp|Q1ZXK2|FORG_DICDI Formin-G OS=Dictyostelium discoideum OX=44689 GN=forG PE=1 SV=1	1.13055	4.78639e-07	32
Veg8h / Dev8h	Q23884	sp|Q23884|RM11_DICDI 60S ribosomal protein L11, mitochondrial OS=Dictyostelium discoideum OX=44689 GN=mrpl11 PE=3 SV=1	0.865358	0.0204779	8
Veg8h / Dev8h	Q23885	sp|Q23885|MP21_DICDI Uncharacterized mitochondrial protein 21 OS=Dictyostelium discoideum OX=44689 GN=DidioMp21 PE=4 SV=1	1.09144	0.0292265	10
Veg8h / Dev8h	Q23892	sp|Q23892|GLUA_DICDI Lysosomal beta glucosidase OS=Dictyostelium discoideum OX=44689 GN=gluA PE=1 SV=2	1.14781	3.1118e-09	17
Veg8h / Dev8h	Q23911	sp|Q23911|29C_DICDI Protein 29C OS=Dictyostelium discoideum OX=44689 GN=29C PE=3 SV=2	2.69844	0.000254522	11
Veg8h / Dev8h	Q23915	sp|Q23915|KINX_DICDI Probable serine/threonine-protein kinase kinX OS=Dictyostelium discoideum OX=44689 GN=kinX PE=3 SV=2	0.725325	2.07815e-09	65
Veg8h / Dev8h	Q23917	sp|Q23917|PDE2_DICDI 3,5-cyclic-nucleotide phosphodiesterase regA OS=Dictyostelium discoideum OX=44689 GN=regA PE=1 SV=1	-1.42073	2.96544e-17	33
Veg8h / Dev8h	Q27562	sp|Q27562|PSA1_DICDI Proteasome subunit alpha type-1 OS=Dictyostelium discoideum OX=44689 GN=psmA1 PE=3 SV=1	-1.07434	5.88019e-10	15
Veg8h / Dev8h	Q4W6B5	sp|Q4W6B5|MPPB_DICDI Mitochondrial-processing peptidase subunit beta OS=Dictyostelium discoideum OX=44689 GN=mppB PE=1 SV=1	1.10394	1.18366e-05	30
Veg8h / Dev8h	Q54AQ0	tr|Q54AQ0|Q54AQ0_DICDI Unclassified GTPase OS=Dictyostelium discoideum OX=44689 GN=DDB0230045 PE=4 SV=1	1.08286	2.69332e-09	30
Veg8h / Dev8h	Q54B10	sp|Q54B10|REDA_DICDI NADPH oxidoreductase A OS=Dictyostelium discoideum OX=44689 GN=redA PE=2 SV=1	2.93957	2.45919e-34	41
Veg8h / Dev8h	Q54B20	sp|Q54B20|SDHF2_DICDI Succinate dehydrogenase assembly factor 2, mitochondrial OS=Dictyostelium discoideum OX=44689 GN=DDB_G0293946 PE=3 SV=1	0.687394	0.000232116	7
Veg8h / Dev8h	Q54B24	tr|Q54B24|Q54B24_DICDI Uncharacterized protein OS=Dictyostelium discoideum OX=44689 GN=DDB_G0293982 PE=4 SV=1	-0.824712	1.91198e-14	99
Veg8h / Dev8h	Q54B75	sp|Q54B75|Y2163_DICDI Uncharacterized protein DDB_G0293860 OS=Dictyostelium discoideum OX=44689 GN=DDB_G0293860 PE=4 SV=1	-0.725434	0.0136984	3
Veg8h / Dev8h	Q54BA1	tr|Q54BA1|Q54BA1_DICDI Uncharacterized protein OS=Dictyostelium discoideum OX=44689 GN=DDB0192129 PE=4 SV=1	5.66627	0.0402762	8
Veg8h / Dev8h	Q54BC6	sp|Q54BC6|PSMD2_DICDI 26S proteasome non-ATPase regulatory subunit 2 OS=Dictyostelium discoideum OX=44689 GN=psmD2 PE=1 SV=1	-0.596733	5.57887e-27	61
Veg8h / Dev8h	Q54BC8	sp|Q54BC8|PSB5_DICDI Proteasome subunit beta type-5 OS=Dictyostelium discoideum OX=44689 GN=psmB5 PE=1 SV=1	-1.18146	1.0726e-06	15
Veg8h / Dev8h	Q54BH5	sp|Q54BH5|Y3730_DICDI PI-PLC X-box domain-containing protein DDB_G0293730 OS=Dictyostelium discoideum OX=44689 GN=DDB_G0293730 PE=4 SV=2	-0.997193	1.4968e-08	26
Veg8h / Dev8h	Q54BH7	tr|Q54BH7|Q54BH7_DICDI Nicotinamidase OS=Dictyostelium discoideum OX=44689 GN=pncA PE=4 SV=1	0.62276	0.00601391	10
Veg8h / Dev8h	Q54BI7	tr|Q54BI7|Q54BI7_DICDI Uncharacterized protein OS=Dictyostelium discoideum OX=44689 GN=DDB0192039 PE=4 SV=1	1.21989	2.55743e-17	17
Veg8h / Dev8h	Q54BI7|Q54LM1	tr|Q54BI7|Q54BI7_DICDI Uncharacterized protein OS=Dictyostelium discoideum OX=44689 GN=DDB0192039 PE=4 SV=1	0.872044	0.0400252	1
Veg8h / Dev8h	Q54BI8	tr|Q54BI8|Q54BI8_DICDI Uncharacterized protein OS=Dictyostelium discoideum OX=44689 GN=DDB0219884 PE=4 SV=1	0.753815	1.89751e-17	50
Veg8h / Dev8h	Q54BI8|Q54G31	tr|Q54BI8|Q54BI8_DICDI Uncharacterized protein OS=Dictyostelium discoideum OX=44689 GN=DDB0219884 PE=4 SV=1	0.932524	0.00611903	6
Veg8h / Dev8h	Q54BJ4	tr|Q54BJ4|Q54BJ4_DICDI Uncharacterized protein OS=Dictyostelium discoideum OX=44689 GN=DDB0192033 PE=4 SV=1	-0.663658	0.0445996	13
Veg8h / Dev8h	Q54BK0	sp|Q54BK0|NFX1_DICDI Transcriptional repressor NF-X1 homolog OS=Dictyostelium discoideum OX=44689 GN=nfx1 PE=3 SV=1	0.65827	0.0098709	9
Veg8h / Dev8h	Q54BK7	tr|Q54BK7|Q54BK7_DICDI Uncharacterized protein OS=Dictyostelium discoideum OX=44689 GN=DDB0192021 PE=4 SV=1	0.879693	0.00081102	16
Veg8h / Dev8h	Q54BL7	tr|Q54BL7|Q54BL7_DICDI Uncharacterized protein OS=Dictyostelium discoideum OX=44689 GN=DDB0192012 PE=4 SV=1	-1.28056	0.000206852	8
Veg8h / Dev8h	Q54BQ5	sp|Q54BQ5|NSF1C_DICDI NSFL1 cofactor p47 homolog OS=Dictyostelium discoideum OX=44689 GN=nsfl1c PE=3 SV=1	-0.598826	0.0320062	24
Veg8h / Dev8h	Q54BQ8	sp|Q54BQ8|LYSG4_DICDI Probable GH family 25 lysozyme 4 OS=Dictyostelium discoideum OX=44689 GN=DDB_G0293492 PE=3 SV=1	1.00251	0.00130182	2
Veg8h / Dev8h	Q54BS1	tr|Q54BS1|Q54BS1_DICDI WD40 repeat-containing protein OS=Dictyostelium discoideum OX=44689 GN=cirh1a PE=4 SV=2	0.683834	0.0113221	15
Veg8h / Dev8h	Q54BS2	tr|Q54BS2|Q54BS2_DICDI Purple acid phosphatase OS=Dictyostelium discoideum OX=44689 GN=DDB0191955 PE=3 SV=1	1.3736	4.84573e-10	7
Veg8h / Dev8h	Q54BT7	tr|Q54BT7|Q54BT7_DICDI Uncharacterized protein (Fragment) OS=Dictyostelium discoideum OX=44689 GN=DDB0229809 PE=4 SV=1	0.688832	0.00745769	10
Veg8h / Dev8h	Q54BU3	tr|Q54BU3|Q54BU3_DICDI Uncharacterized protein OS=Dictyostelium discoideum OX=44689 GN=DDB0219855 PE=4 SV=1	0.737296	0.000140905	4
Veg8h / Dev8h	Q54BU4	sp|Q54BU4|ABCB1_DICDI ABC transporter B family member 1 OS=Dictyostelium discoideum OX=44689 GN=abcB1 PE=3 SV=1	0.905655	1.13478e-09	20
Veg8h / Dev8h	Q54BW5	sp|Q54BW5|DUT_DICDI Deoxyuridine 5-triphosphate nucleotidohydrolase OS=Dictyostelium discoideum OX=44689 GN=dut PE=1 SV=1	2.89599	1.49529e-11	6
Veg8h / Dev8h	Q54BW7	tr|Q54BW7|Q54BW7_DICDI ATP-dependent metalloprotease OS=Dictyostelium discoideum OX=44689 GN=DDB_G0293388 PE=3 SV=2	0.854728	0.0390535	13
Veg8h / Dev8h	Q54C16	sp|Q54C16|SGMB_DICDI Sphingomyelin phosphodiesterase B OS=Dictyostelium discoideum OX=44689 GN=sgmB PE=3 SV=1	-0.585837	0.0407413	3
Veg8h / Dev8h	Q54C55	sp|Q54C55|PEX14_DICDI Peroxisomal membrane protein PEX14 OS=Dictyostelium discoideum OX=44689 GN=pex14 PE=3 SV=1	1.09717	0.0462583	17
Veg8h / Dev8h	Q54C61	tr|Q54C61|Q54C61_DICDI Uncharacterized protein OS=Dictyostelium discoideum OX=44689 GN=DDB0191811 PE=4 SV=1	-1.63947	0.00193666	28
Veg8h / Dev8h	Q54C69	tr|Q54C69|Q54C69_DICDI Uncharacterized protein OS=Dictyostelium discoideum OX=44689 GN=DDB0191803 PE=4 SV=1	1.16912	0.00512049	11
Veg8h / Dev8h	Q54C71	sp|Q54C71|KXCB_DICDI Kinase and exchange factor for Rac B OS=Dictyostelium discoideum OX=44689 GN=kxcB PE=3 SV=1	-0.976899	7.78675e-13	32
Veg8h / Dev8h	Q54C74	tr|Q54C74|Q54C74_DICDI Uncharacterized protein OS=Dictyostelium discoideum OX=44689 GN=DDB_G0293188 PE=4 SV=1	-1.24167	0.00594614	4
Veg8h / Dev8h	Q54C79	tr|Q54C79|Q54C79_DICDI Uncharacterized protein OS=Dictyostelium discoideum OX=44689 GN=DDB0191793 PE=4 SV=1	0.810755	1.57272e-05	12
Veg8h / Dev8h	Q54C86	tr|Q54C86|Q54C86_DICDI Uncharacterized protein OS=Dictyostelium discoideum OX=44689 GN=DDB0191786 PE=4 SV=1	1.18187	0.00438958	20
Veg8h / Dev8h	Q54CA5	tr|Q54CA5|Q54CA5_DICDI Uncharacterized protein OS=Dictyostelium discoideum OX=44689 GN=DDB0191770 PE=4 SV=1	0.709539	7.89935e-20	112
Veg8h / Dev8h	Q54CA7	sp|Q54CA7|COPZB_DICDI Probable coatomer subunit zeta-B OS=Dictyostelium discoideum OX=44689 GN=copZb PE=3 SV=1	-1.13121	0.0180622	7
Veg8h / Dev8h	Q54CA8	tr|Q54CA8|Q54CA8_DICDI Uncharacterized protein OS=Dictyostelium discoideum OX=44689 GN=DDB0191767 PE=3 SV=1	-0.611894	1.36869e-12	75
Veg8h / Dev8h	Q54CB2	sp|Q54CB2|XPO6_DICDI Exportin-6 OS=Dictyostelium discoideum OX=44689 GN=xpo6 PE=3 SV=1	-0.751686	8.57509e-16	36
Veg8h / Dev8h	Q54CB7	tr|Q54CB7|Q54CB7_DICDI Uncharacterized protein OS=Dictyostelium discoideum OX=44689 GN=DDB0191758 PE=4 SV=1	1.96382	7.78671e-05	9
Veg8h / Dev8h	Q54CB8	tr|Q54CB8|Q54CB8_DICDI Uncharacterized protein OS=Dictyostelium discoideum OX=44689 GN=DDB0191757 PE=3 SV=1	0.77378	1.06761e-14	31
Veg8h / Dev8h	Q54CD7	tr|Q54CD7|Q54CD7_DICDI Uncharacterized protein OS=Dictyostelium discoideum OX=44689 GN=DDB_G0293034 PE=4 SV=1	1.99116	3.02558e-13	12
Veg8h / Dev8h	Q54CD8	sp|Q54CD8|DDX54_DICDI ATP-dependent RNA helicase ddx54 OS=Dictyostelium discoideum OX=44689 GN=helA PE=3 SV=1	0.950261	4.81186e-05	27
Veg8h / Dev8h	Q54CE7	tr|Q54CE7|Q54CE7_DICDI Uncharacterized protein OS=Dictyostelium discoideum OX=44689 GN=DDB0191724 PE=4 SV=1	-5.32787	0.0301893	6
Veg8h / Dev8h	Q54CF7	tr|Q54CF7|Q54CF7_DICDI Uncharacterized protein OS=Dictyostelium discoideum OX=44689 GN=DDB0191714 PE=4 SV=1	1.79237	7.03352e-05	7
Veg8h / Dev8h	Q54CG8	tr|Q54CG8|Q54CG8_DICDI Uncharacterized protein OS=Dictyostelium discoideum OX=44689 GN=DDB0191702 PE=4 SV=1	0.634729	0.0333365	8
Veg8h / Dev8h	Q54CG9	sp|Q54CG9|Y2928_DICDI Probable nucleoside diphosphate kinase DDB_G0292928 OS=Dictyostelium discoideum OX=44689 GN=DDB_G0292928 PE=3 SV=1	0.692565	0.00786813	3
Veg8h / Dev8h	Q54CH1	sp|Q54CH1|ADCA_DICDI Arrestin domain-containing protein A OS=Dictyostelium discoideum OX=44689 GN=adcA PE=1 SV=1	1.77535	0.00375191	14
Veg8h / Dev8h	Q54CH6	sp|Q54CH6|IF4AX_DICDI Putative eukaryotic initiation factor 4A-like protein OS=Dictyostelium discoideum OX=44689 GN=DDB_G0292914 PE=5 SV=1	1.76666	0.0497986	12
Veg8h / Dev8h	Q54CJ2	tr|Q54CJ2|Q54CJ2_DICDI Uncharacterized protein OS=Dictyostelium discoideum OX=44689 GN=DDB0191681 PE=4 SV=1	2.32739	0.0159252	3
Veg8h / Dev8h	Q54CJ4	sp|Q54CJ4|ELOA_DICDI Elongation of fatty acids protein A OS=Dictyostelium discoideum OX=44689 GN=eloA PE=2 SV=1	1.40609	0.0186817	3
Veg8h / Dev8h	Q54CK4	tr|Q54CK4|Q54CK4_DICDI Uncharacterized protein OS=Dictyostelium discoideum OX=44689 GN=DDB0191671 PE=4 SV=1	0.689392	0.000350774	16
Veg8h / Dev8h	Q54CL3	sp|Q54CL3|PEX13_DICDI Probable peroxisomal membrane protein PEX13 OS=Dictyostelium discoideum OX=44689 GN=pex13 PE=3 SV=1	0.971498	0.00714839	4
Veg8h / Dev8h	Q54CP1	sp|Q54CP1|RRP8_DICDI Ribosomal RNA-processing protein 8 OS=Dictyostelium discoideum OX=44689 GN=rrp8 PE=3 SV=1	1.24503	0.00286184	10
Veg8h / Dev8h	Q54CP2	tr|Q54CP2|Q54CP2_DICDI Uncharacterized protein OS=Dictyostelium discoideum OX=44689 GN=DDB_G0292832 PE=4 SV=1	1.25804	0.0385447	11
Veg8h / Dev8h	Q54CR6	tr|Q54CR6|Q54CR6_DICDI Uncharacterized protein OS=Dictyostelium discoideum OX=44689 GN=DDB_G0292754 PE=4 SV=1	-2.36232	1.91919e-06	8
Veg8h / Dev8h	Q54CS6	sp|Q54CS6|DCD1B_DICDI Protein dcd1B OS=Dictyostelium discoideum OX=44689 GN=dcd1B PE=2 SV=1	1.12576	0.000266166	10
Veg8h / Dev8h	Q54CT8	sp|Q54CT8|KADB_DICDI Probable adenylate kinase B OS=Dictyostelium discoideum OX=44689 GN=adkB PE=3 SV=1	0.701997	0.00732814	13
Veg8h / Dev8h	Q54CT9	tr|Q54CT9|Q54CT9_DICDI Uncharacterized protein (Fragment) OS=Dictyostelium discoideum OX=44689 GN=DDB0220611 PE=4 SV=1	0.771756	0.0441018	2
Veg8h / Dev8h	Q54CV4	tr|Q54CV4|Q54CV4_DICDI Uncharacterized protein OS=Dictyostelium discoideum OX=44689 GN=DDB0184519 PE=4 SV=1	0.894083	8.45912e-06	13
Veg8h / Dev8h	Q54CW3	tr|Q54CW3|Q54CW3_DICDI Uncharacterized protein OS=Dictyostelium discoideum OX=44689 GN=DDB_G0292660 PE=4 SV=1	-0.620439	0.0432842	5
Veg8h / Dev8h	Q54CX6	sp|Q54CX6|3HIDH_DICDI Probable 3-hydroxyisobutyrate dehydrogenase, mitochondrial OS=Dictyostelium discoideum OX=44689 GN=hibA PE=3 SV=1	0.630481	1.03848e-08	17
Veg8h / Dev8h	Q54CY3	sp|Q54CY3|Y4489_DICDI Putative uncharacterized protein DDB_G0292636 OS=Dictyostelium discoideum OX=44689 GN=DDB_G0292636 PE=4 SV=1	-1.72904	0.00370047	3
Veg8h / Dev8h	Q54CY8	tr|Q54CY8|Q54CY8_DICDI Uncharacterized protein OS=Dictyostelium discoideum OX=44689 GN=DDB0184484 PE=4 SV=1	0.641911	0.00241248	18
Veg8h / Dev8h	Q54CZ1	tr|Q54CZ1|Q54CZ1_DICDI Uncharacterized protein OS=Dictyostelium discoideum OX=44689 GN=DDB0184481 PE=4 SV=1	1.32452	0.00163687	7
Veg8h / Dev8h	Q54D02	tr|Q54D02|Q54D02_DICDI Uncharacterized protein OS=Dictyostelium discoideum OX=44689 GN=DDB_G0292604 PE=4 SV=1	0.662689	0.000561374	8
Veg8h / Dev8h	Q54D08	sp|Q54D08|LST8_DICDI Protein LST8 homolog OS=Dictyostelium discoideum OX=44689 GN=lst8 PE=1 SV=1	-1.01983	0.00526001	19
Veg8h / Dev8h	Q54D21	tr|Q54D21|Q54D21_DICDI Uncharacterized protein OS=Dictyostelium discoideum OX=44689 GN=DDB0184451 PE=3 SV=1	0.684391	0.0223791	3
Veg8h / Dev8h	Q54D21|Q55AS0	tr|Q54D21|Q54D21_DICDI Uncharacterized protein OS=Dictyostelium discoideum OX=44689 GN=DDB0184451 PE=3 SV=1	0.905972	0.00220792	13
Veg8h / Dev8h	Q54D27	tr|Q54D27|Q54D27_DICDI Uncharacterized protein OS=Dictyostelium discoideum OX=44689 GN=DDB0184446 PE=4 SV=1	0.773975	0.0332732	14
Veg8h / Dev8h	Q54D63	tr|Q54D65|Q54D65_DICDI Uncharacterized protein OS=Dictyostelium discoideum OX=44689 GN=DDB0184410 PE=4 SV=1	0.726356	0.00868539	21
Veg8h / Dev8h	Q54D73	sp|Q54D73|FHBB_DICDI Flavohemoprotein B OS=Dictyostelium discoideum OX=44689 GN=fhbB PE=1 SV=1	1.35482	5.64648e-26	21
Veg8h / Dev8h	Q54D77	sp|Q54D84|TRIA_DICDI Trishanku OS=Dictyostelium discoideum OX=44689 GN=triA PE=2 SV=1	-0.864852	0.0396382	17
Veg8h / Dev8h	Q54D84	sp|Q54D84|TRIA_DICDI Trishanku OS=Dictyostelium discoideum OX=44689 GN=triA PE=2 SV=1	-4.77354	0.00259492	3
Veg8h / Dev8h	Q54D99	sp|Q54D99|RM53_DICDI Probable 39S ribosomal protein L53, mitochondrial OS=Dictyostelium discoideum OX=44689 GN=mrpl53 PE=3 SV=1	0.707683	8.41843e-10	5
Veg8h / Dev8h	Q54DB2	tr|Q54DD1|Q54DD1_DICDI Uncharacterized protein OS=Dictyostelium discoideum OX=44689 GN=DDB0184335 PE=4 SV=1	-1.12802	5.47894e-09	50
Veg8h / Dev8h	Q54DD1	tr|Q54DD1|Q54DD1_DICDI Uncharacterized protein OS=Dictyostelium discoideum OX=44689 GN=DDB0184335 PE=4 SV=1	0.692285	0.000229421	24
Veg8h / Dev8h	Q54DG5	tr|Q54DG5|Q54DG5_DICDI Uncharacterized protein OS=Dictyostelium discoideum OX=44689 GN=DDB0184303 PE=4 SV=1	1.2061	0.000259888	5
Veg8h / Dev8h	Q54DH5	sp|Q54DH5|Y2248_DICDI Uncharacterized protein DDB_G0292248 OS=Dictyostelium discoideum OX=44689 GN=DDB_G0292248 PE=2 SV=1	-4.41703	0.00375964	14
Veg8h / Dev8h	Q54DJ0	sp|Q54DJ0|RPF2_DICDI Ribosome production factor 2 homolog OS=Dictyostelium discoideum OX=44689 GN=bxdc1 PE=3 SV=1	1.25448	3.63408e-09	16
Veg8h / Dev8h	Q54DK1	sp|Q54DK1|SQOR_DICDI Sulfide:quinone oxidoreductase, mitochondrial OS=Dictyostelium discoideum OX=44689 GN=sqor PE=3 SV=1	1.24418	1.0284e-20	30
Veg8h / Dev8h	Q54DL7	sp|Q54DM7|PSA2_DICDI Proteasome subunit alpha type-2 OS=Dictyostelium discoideum OX=44689 GN=psmA2 PE=3 SV=1	-0.845633	0.0467507	12
Veg8h / Dev8h	Q54DN0	tr|Q54DN0|Q54DN0_DICDI Uncharacterized protein OS=Dictyostelium discoideum OX=44689 GN=DDB0184238 PE=4 SV=1	-0.616083	0.00138031	18
Veg8h / Dev8h	Q54DN7	tr|Q54DN7|Q54DN7_DICDI Patatin family protein OS=Dictyostelium discoideum OX=44689 GN=DDB_G0292110 PE=4 SV=1	4.8265	0.0127086	12
Veg8h / Dev8h	Q54DN9	sp|Q54DP0|Y4227_DICDI Uncharacterized protein DDB_G0292106 OS=Dictyostelium discoideum OX=44689 GN=DDB_G0292106 PE=4 SV=1	0.997952	0.0470486	18
Veg8h / Dev8h	Q54DP0	sp|Q54DP0|Y4227_DICDI Uncharacterized protein DDB_G0292106 OS=Dictyostelium discoideum OX=44689 GN=DDB_G0292106 PE=4 SV=1	-1.76427	0.00491475	4
Veg8h / Dev8h	Q54DR1	sp|Q54DS3|Y2058_DICDI Transmembrane protein DDB_G0292058 OS=Dictyostelium discoideum OX=44689 GN=DDB_G0292058 PE=2 SV=1	1.89137	6.35915e-12	21
Veg8h / Dev8h	Q54DS3|Q54XY5	sp|Q54DT1|ABCA9_DICDI ABC transporter A family member 9 OS=Dictyostelium discoideum OX=44689 GN=abcA9 PE=3 SV=1	-0.771081	0.0108053	1
Veg8h / Dev8h	Q54DT1	sp|Q54DT1|ABCA9_DICDI ABC transporter A family member 9 OS=Dictyostelium discoideum OX=44689 GN=abcA9 PE=3 SV=1	1.12277	0.00187575	18
Veg8h / Dev8h	Q54DU5	sp|Q54DU5|Y2028_DICDI von Willebrand factor A domain-containing protein DDB_G0292028 OS=Dictyostelium discoideum OX=44689 GN=DDB_G0292028 PE=4 SV=1	-1.89176	8.30881e-14	26
Veg8h / Dev8h	Q54DU8	sp|Q54DV3|Y2016_DICDI von Willebrand factor A domain-containing protein DDB_G0292016 OS=Dictyostelium discoideum OX=44689 GN=DDB_G0292016 PE=4 SV=1	-0.788434	0.0133338	4
Veg8h / Dev8h	Q54DV3|Q54DU5	sp|Q54DV3|Y2016_DICDI von Willebrand factor A domain-containing protein DDB_G0292016 OS=Dictyostelium discoideum OX=44689 GN=DDB_G0292016 PE=4 SV=1	-0.722697	0.0221361	2
Veg8h / Dev8h	Q54DV5	tr|Q54DV6|Q54DV6_DICDI Uncharacterized protein OS=Dictyostelium discoideum OX=44689 GN=DDB0184160 PE=4 SV=1	-5.38161	0.00314317	19
Veg8h / Dev8h	Q54DV7	tr|Q54DV7|Q54DV7_DICDI Uncharacterized protein OS=Dictyostelium discoideum OX=44689 GN=DDB0184159 PE=3 SV=1	2.60307	0.0017172	10
Veg8h / Dev8h	Q54DW7	tr|Q54DW7|Q54DW7_DICDI Uncharacterized protein OS=Dictyostelium discoideum OX=44689 GN=DDB0184149 PE=4 SV=1	1.19405	0.00364712	12
Veg8h / Dev8h	Q54DY7	sp|Q54DY7|SCPL1_DICDI Serine carboxypeptidase S10 family member 1 OS=Dictyostelium discoideum OX=44689 GN=DDB_G0291912 PE=3 SV=1	2.27177	0.000141708	8
Veg8h / Dev8h	Q54DY9	sp|Q54DY9|BCS1B_DICDI Probable mitochondrial chaperone BCS1-B OS=Dictyostelium discoideum OX=44689 GN=bcsl1b PE=3 SV=1	0.791635	0.0121413	8
Veg8h / Dev8h	Q54E28	tr|Q54E28|Q54E28_DICDI Uncharacterized protein OS=Dictyostelium discoideum OX=44689 GN=DDB0184092 PE=4 SV=1	-1.22062	0.0365135	4
Veg8h / Dev8h	Q54E30	tr|Q54E30|Q54E30_DICDI Uncharacterized protein OS=Dictyostelium discoideum OX=44689 GN=DDB0184090 PE=4 SV=1	0.596899	1.11728e-05	16
Veg8h / Dev8h	Q54E41	sp|Q54E41|HAOX_DICDI Hydroxyacid oxidase OS=Dictyostelium discoideum OX=44689 GN=haox PE=3 SV=1	0.58123	0.0447729	16
Veg8h / Dev8h	Q54E61	tr|Q54E61|Q54E61_DICDI Uncharacterized protein OS=Dictyostelium discoideum OX=44689 GN=DDB0184061 PE=4 SV=1	1.13916	0.00969627	25
Veg8h / Dev8h	Q54ED4	sp|Q54ED4|GRWD1_DICDI Glutamate-rich WD repeat-containing protein 1 OS=Dictyostelium discoideum OX=44689 GN=grwd1 PE=3 SV=1	0.862056	1.74039e-10	15
Veg8h / Dev8h	Q54EE6	tr|Q54EE6|Q54EE6_DICDI Uncharacterized protein OS=Dictyostelium discoideum OX=44689 GN=DDB0183970 PE=4 SV=1	0.763152	0.00263025	16
Veg8h / Dev8h	Q54EF8	tr|Q54EF8|Q54EF8_DICDI Uncharacterized protein OS=Dictyostelium discoideum OX=44689 GN=DDB0183957 PE=4 SV=1	-0.784614	0.00446312	14
Veg8h / Dev8h	Q54EG0	tr|Q54EG0|Q54EG0_DICDI Uncharacterized protein OS=Dictyostelium discoideum OX=44689 GN=DDB0183955 PE=4 SV=1	-0.62854	0.000691935	13
Veg8h / Dev8h	Q54EH3	sp|Q54EH3|Y1510_DICDI GTPase-activating protein DDB_G0291510 OS=Dictyostelium discoideum OX=44689 GN=DDB_G0291510 PE=4 SV=1	-1.40819	0.000226195	18
Veg8h / Dev8h	Q54EI4	tr|Q54EI4|Q54EI4_DICDI Uncharacterized protein OS=Dictyostelium discoideum OX=44689 GN=DDB0219676 PE=3 SV=1	1.29212	0.0116729	9
Veg8h / Dev8h	Q54EJ5	sp|Q54EJ5|GLOB2_DICDI Glyoxylase B2 OS=Dictyostelium discoideum OX=44689 GN=gloB2 PE=3 SV=1	0.80774	0.000102792	15
Veg8h / Dev8h	Q54EK3	tr|Q54EK3|Q54EK3_DICDI Uncharacterized protein OS=Dictyostelium discoideum OX=44689 GN=DDB0183916 PE=4 SV=1	1.69605	0.00695191	8
Veg8h / Dev8h	Q54EN4	sp|Q54EN4|PDI2_DICDI Protein disulfide-isomerase 2 OS=Dictyostelium discoideum OX=44689 GN=pdi2 PE=3 SV=1	-0.769518	3.78127e-08	43
Veg8h / Dev8h	Q54ER2	tr|Q54ER2|Q54ER2_DICDI Putative corA family transporter OS=Dictyostelium discoideum OX=44689 GN=DDB0231495 PE=4 SV=1	1.15874	0.0187292	1
Veg8h / Dev8h	Q54ES4	tr|Q54ES4|Q54ES4_DICDI Uncharacterized protein OS=Dictyostelium discoideum OX=44689 GN=DDB0183846 PE=4 SV=1	0.949334	4.72515e-05	12
Veg8h / Dev8h	Q54ES7	tr|Q54ES7|Q54ES7_DICDI tRNA-dihydrouridine synthase OS=Dictyostelium discoideum OX=44689 GN=DDB0183843 PE=3 SV=1	0.756304	0.00734565	9
Veg8h / Dev8h	Q54ES8	sp|Q54ES8|YKT6_DICDI Putative synaptobrevin homolog YKT6 OS=Dictyostelium discoideum OX=44689 GN=ykt6 PE=1 SV=1	0.583478	0.028957	13
Veg8h / Dev8h	Q54ET0	sp|Q54ET0|GRLE_DICDI Metabotropic glutamate receptor-like protein E OS=Dictyostelium discoideum OX=44689 GN=grlE PE=2 SV=2	2.92564	1.01948e-11	14
Veg8h / Dev8h	Q54ET5	sp|Q54ET5|SYLM_DICDI Leucine--tRNA ligase, mitochondrial OS=Dictyostelium discoideum OX=44689 GN=mleuS PE=3 SV=1	0.643895	0.00741566	33
Veg8h / Dev8h	Q54EU0	tr|Q54EU0|Q54EU0_DICDI Uncharacterized protein OS=Dictyostelium discoideum OX=44689 GN=DDB0183829 PE=4 SV=1	2.2694	1.56064e-06	8
Veg8h / Dev8h	Q54EU8	tr|Q54EU8|Q54EU8_DICDI Uncharacterized protein OS=Dictyostelium discoideum OX=44689 GN=DDB0183821 PE=4 SV=1	1.8639	1.23893e-06	3
Veg8h / Dev8h	Q54EV3	tr|Q54EV3|Q54EV3_DICDI Uncharacterized protein OS=Dictyostelium discoideum OX=44689 GN=DDB0183816 PE=3 SV=1	-0.89626	0.000118176	28
Veg8h / Dev8h	Q54EW1	sp|Q54EW1|GLYC2_DICDI Serine hydroxymethyltransferase 2 OS=Dictyostelium discoideum OX=44689 GN=shmt2 PE=3 SV=1	0.584661	0.00132715	25
Veg8h / Dev8h	Q54EY3	tr|Q54EY3|Q54EY3_DICDI Rab GTPase OS=Dictyostelium discoideum OX=44689 GN=rsmL PE=4 SV=1	-0.759098	0.00219689	14
Veg8h / Dev8h	Q54EY5	tr|Q54EY5|Q54EY5_DICDI LIM domain protein OS=Dictyostelium discoideum OX=44689 GN=limD PE=4 SV=1	-2.7372	0.00105387	20
Veg8h / Dev8h	Q54F04	tr|Q54F04|Q54F04_DICDI Uncharacterized protein OS=Dictyostelium discoideum OX=44689 GN=DDB0189300 PE=4 SV=1	1.71817	0.000124761	5
Veg8h / Dev8h	Q54F06	tr|Q54F06|Q54F06_DICDI Uncharacterized protein OS=Dictyostelium discoideum OX=44689 GN=DDB0189298 PE=4 SV=1	-2.25221	0.0141287	6
Veg8h / Dev8h	Q54F09	tr|Q54F09|Q54F09_DICDI Uncharacterized protein OS=Dictyostelium discoideum OX=44689 GN=DDB0189295 PE=4 SV=1	0.786611	1.68898e-21	68
Veg8h / Dev8h	Q54F13	tr|Q54F13|Q54F13_DICDI Uncharacterized protein OS=Dictyostelium discoideum OX=44689 GN=DDB0189292 PE=4 SV=1	-3.44672	0.0366271	2
Veg8h / Dev8h	Q54F16	tr|Q54F16|Q54F16_DICDI Uncharacterized protein OS=Dictyostelium discoideum OX=44689 GN=DDB0219654 PE=3 SV=1	2.05506	9.46993e-09	12
Veg8h / Dev8h	Q54F31	tr|Q54F31|Q54F31_DICDI Uncharacterized protein OS=Dictyostelium discoideum OX=44689 GN=DDB0189261 PE=4 SV=1	-0.914677	0.00111956	2
Veg8h / Dev8h	Q54F42	sp|Q54F42|NDUA6_DICDI NADH dehydrogenase [ubiquinone] 1 alpha subcomplex subunit 6 OS=Dictyostelium discoideum OX=44689 GN=ndufa6 PE=3 SV=1	0.726424	0.000109489	7
Veg8h / Dev8h	Q54F74	tr|Q54F74|Q54F74_DICDI Sulfate adenylyltransferase OS=Dictyostelium discoideum OX=44689 GN=DDB0230064 PE=3 SV=1	3.80966	4.24562e-37	35
Veg8h / Dev8h	Q54F82	tr|Q54F82|Q54F82_DICDI Uncharacterized protein OS=Dictyostelium discoideum OX=44689 GN=DDB0189214 PE=4 SV=1	-0.733242	0.0108823	9
Veg8h / Dev8h	Q54FB0		1.82736	0.0184211	1
Veg8h / Dev8h	Q54FB1	tr|Q54FB1|Q54FB1_DICDI Random slug cDNA6 protein OS=Dictyostelium discoideum OX=44689 GN=rsc6 PE=4 SV=1	-2.28232	0.00111585	19
Veg8h / Dev8h	Q54FC2	tr|Q54FC2|Q54FC2_DICDI Uncharacterized protein OS=Dictyostelium discoideum OX=44689 GN=DDB0189174 PE=4 SV=1	-1.22661	0.0132149	4
Veg8h / Dev8h	Q54FE2	tr|Q54FE2|Q54FE2_DICDI Uncharacterized protein OS=Dictyostelium discoideum OX=44689 GN=DDB0219621 PE=4 SV=1	1.64645	0.00876969	11
Veg8h / Dev8h	Q54FM1	sp|Q54FM1|JMJCA_DICDI JmjC domain-containing protein A OS=Dictyostelium discoideum OX=44689 GN=jcdA PE=2 SV=1	-0.787179	0.017006	12
Veg8h / Dev8h	Q54FR7	tr|Q54FR7|Q54FR7_DICDI Uncharacterized protein OS=Dictyostelium discoideum OX=44689 GN=DDB0189003 PE=4 SV=1	-4.96216	0.0428815	17
Veg8h / Dev8h	Q54FV0	tr|Q54FV0|Q54FV0_DICDI Uncharacterized protein OS=Dictyostelium discoideum OX=44689 GN=DDB0219582 PE=4 SV=1	-0.960029	0.0263456	4
Veg8h / Dev8h	Q54FV6	tr|Q54FV6|Q54FV6_DICDI Uncharacterized protein OS=Dictyostelium discoideum OX=44689 GN=DDB0188965 PE=4 SV=1	-1.37311	1.60539e-15	45
Veg8h / Dev8h	Q54FW5|Q7Z1Z9	sp|Q54FW5|CUPH_DICDI Putative calcium up-regulated protein H OS=Dictyostelium discoideum OX=44689 GN=cupH PE=3 SV=1	-3.53582	2.18293e-08	4
Veg8h / Dev8h	Q54FY5	tr|Q54FY5|Q54FY5_DICDI Uncharacterized protein OS=Dictyostelium discoideum OX=44689 GN=DDB0188936 PE=4 SV=1	-1.93768	0.000827419	4
Veg8h / Dev8h	Q54G05	sp|Q54G05|LRRX1_DICDI Putative leucine-rich repeat-containing protein DDB_G0290503 OS=Dictyostelium discoideum OX=44689 GN=DDB_G0290503 PE=4 SV=1	1.67393	6.59805e-09	57
Veg8h / Dev8h	Q54G18	sp|Q54G18|GACW_DICDI Rho GTPase-activating protein gacW OS=Dictyostelium discoideum OX=44689 GN=gacW PE=3 SV=1	-0.649308	3.57036e-05	37
Veg8h / Dev8h	Q54G40	tr|Q54G40|Q54G40_DICDI Uncharacterized protein OS=Dictyostelium discoideum OX=44689 GN=DDB0188882 PE=4 SV=1	0.638323	0.000483203	14
Veg8h / Dev8h	Q54G49	tr|Q54G49|Q54G49_DICDI Uncharacterized protein OS=Dictyostelium discoideum OX=44689 GN=DDB0188872 PE=4 SV=1	-4.59795	0.00743922	18
Veg8h / Dev8h	Q54G70	sp|Q54G70|SODC5_DICDI Superoxide dismutase [Cu-Zn] 5 OS=Dictyostelium discoideum OX=44689 GN=sodE PE=3 SV=1	1.159	0.0180622	9
Veg8h / Dev8h	Q54G71	tr|Q54G71|Q54G71_DICDI Uncharacterized protein OS=Dictyostelium discoideum OX=44689 GN=DDB0219552 PE=4 SV=1	-3.69071	3.89428e-06	7
Veg8h / Dev8h	Q54G88	tr|Q54G88|Q54G88_DICDI Uncharacterized protein OS=Dictyostelium discoideum OX=44689 GN=DDB0188832 PE=4 SV=1	0.774003	1.79988e-08	20
Veg8h / Dev8h	Q54GD0	sp|Q54GD0|MGP1_DICDI Mental retardation GTPase activating protein homolog 1 OS=Dictyostelium discoideum OX=44689 GN=mgp1 PE=3 SV=1	-1.1482	8.17819e-19	25
Veg8h / Dev8h	Q54GD1	tr|Q54GD1|Q54GD1_DICDI Uncharacterized protein OS=Dictyostelium discoideum OX=44689 GN=DDB0188794 PE=4 SV=1	-0.922842	0.0220376	2
Veg8h / Dev8h	Q54GD3	sp|Q54GD3|NPL4_DICDI Nuclear protein localization protein 4 homolog OS=Dictyostelium discoideum OX=44689 GN=nploc4 PE=3 SV=1	-0.690568	0.00905565	25
Veg8h / Dev8h	Q54GD5	tr|Q54GD5|Q54GD5_DICDI Uncharacterized protein OS=Dictyostelium discoideum OX=44689 GN=DDB0188790 PE=4 SV=1	-0.635729	0.00587365	17
Veg8h / Dev8h	Q54GE0	tr|Q54GE0|Q54GE0_DICDI Uncharacterized protein OS=Dictyostelium discoideum OX=44689 GN=DDB0188785 PE=4 SV=1	-1.0875	0.0294803	4
Veg8h / Dev8h	Q54GE7	tr|Q54GE7|Q54GE7_DICDI Uncharacterized protein OS=Dictyostelium discoideum OX=44689 GN=DDB0188778 PE=4 SV=1	0.598829	0.00922651	3
Veg8h / Dev8h	Q54GH3	sp|Q54GH3|TOM1_DICDI Target of Myb protein 1 OS=Dictyostelium discoideum OX=44689 GN=tom1 PE=1 SV=1	-0.849744	3.56047e-06	14
Veg8h / Dev8h	Q54GH8	tr|Q54GH8|Q54GH8_DICDI Uncharacterized protein OS=Dictyostelium discoideum OX=44689 GN=DDB0188747 PE=4 SV=1	0.590504	0.0040373	5
Veg8h / Dev8h	Q54GH9	tr|Q54GH9|Q54GH9_DICDI Uncharacterized protein OS=Dictyostelium discoideum OX=44689 GN=DDB0188746 PE=4 SV=1	-0.922005	0.0395077	8
Veg8h / Dev8h	Q54GK5	tr|Q54GK5|Q54GK5_DICDI Uncharacterized protein OS=Dictyostelium discoideum OX=44689 GN=DDB0188727 PE=4 SV=1	-2.16665	0.0148348	1
Veg8h / Dev8h	Q54GM7|Q54GM9	tr|Q54GM7|Q54GM7_DICDI Uncharacterized protein OS=Dictyostelium discoideum OX=44689 GN=DDB0219516 PE=4 SV=1	1.23308	0.00310844	1
Veg8h / Dev8h	Q54GN0	tr|Q54GN0|Q54GN0_DICDI Uncharacterized protein OS=Dictyostelium discoideum OX=44689 GN=DDB0219514 PE=4 SV=1	2.15468	0.0298227	6
Veg8h / Dev8h	Q54GN1	tr|Q54GN1|Q54GN1_DICDI Uncharacterized protein OS=Dictyostelium discoideum OX=44689 GN=DDB0188699 PE=4 SV=1	0.74571	0.0225978	9
Veg8h / Dev8h	Q54GN8	sp|Q54GN8|NSA2_DICDI Ribosome biogenesis protein NSA2 homolog OS=Dictyostelium discoideum OX=44689 GN=nsa2 PE=3 SV=1	1.34544	0.000200497	10
Veg8h / Dev8h	Q54GN9	tr|Q54GN9|Q54GN9_DICDI C2H2 type Zn-finger-containing protein OS=Dictyostelium discoideum OX=44689 GN=DDB0220663 PE=4 SV=1	0.645363	5.67833e-08	19
Veg8h / Dev8h	Q54GQ5	tr|Q54GQ5|Q54GQ5_DICDI Uncharacterized protein OS=Dictyostelium discoideum OX=44689 GN=DDB0188675 PE=4 SV=1	0.842449	0.0109547	11
Veg8h / Dev8h	Q54GQ7	tr|Q54GQ7|Q54GQ7_DICDI Uncharacterized protein OS=Dictyostelium discoideum OX=44689 GN=DDB0188673 PE=4 SV=1	0.832903	3.99291e-08	14
Veg8h / Dev8h	Q54GR0	tr|Q54GR0|Q54GR0_DICDI Uncharacterized protein OS=Dictyostelium discoideum OX=44689 GN=DDB0188671 PE=4 SV=1	-0.622584	4.89472e-10	25
Veg8h / Dev8h	Q54GR7;Q54GR8	tr|Q54GR7|Q54GR7_DICDI EGF-like domain-containing protein OS=Dictyostelium discoideum OX=44689 GN=DDB_G0289949 PE=4 SV=2;tr|Q54GR8|Q54GR8_DICDI Uncharacterized protein OS=Dictyostelium discoideum OX=44689 GN=DDB0188663 PE=4 SV=1	1.1386	0.00486876	11
Veg8h / Dev8h	Q54GS2	tr|Q54GS2|Q54GS2_DICDI Uncharacterized protein OS=Dictyostelium discoideum OX=44689 GN=DDB0188659 PE=4 SV=1	0.898937	9.02304e-05	16
Veg8h / Dev8h	Q54GV4	tr|Q54GV4|Q54GV4_DICDI EGF-like domain-containing protein OS=Dictyostelium discoideum OX=44689 GN=DDB_G0289907 PE=4 SV=1	1.67941	4.77341e-07	21
Veg8h / Dev8h	Q54GY0	tr|Q54GY0|Q54GY0_DICDI Uncharacterized protein OS=Dictyostelium discoideum OX=44689 GN=DDB0188602 PE=4 SV=1	-1.37238	4.9687e-14	13
Veg8h / Dev8h	Q54GY8	sp|Q54GY8|RAB18_DICDI Ras-related protein Rab-18 OS=Dictyostelium discoideum OX=44689 GN=rab18 PE=3 SV=1	0.606145	0.0329451	12
Veg8h / Dev8h	Q54GZ3|Q54GZ7	tr|Q54GZ3|Q54GZ3_DICDI Uncharacterized protein OS=Dictyostelium discoideum OX=44689 GN=DDB0188587 PE=4 SV=1	-1.10942	0.0308014	5
Veg8h / Dev8h	Q54GZ3|Q54GZ7|Q54H21|Q54H14	tr|Q54GZ3|Q54GZ3_DICDI Uncharacterized protein OS=Dictyostelium discoideum OX=44689 GN=DDB0188587 PE=4 SV=1	2.29191	0.0329462	1
Veg8h / Dev8h	Q54GZ3|Q54GZ7|Q54H41;Q54H62	tr|Q54GZ3|Q54GZ3_DICDI Uncharacterized protein OS=Dictyostelium discoideum OX=44689 GN=DDB0188587 PE=4 SV=1	-0.777833	0.00659193	4
Veg8h / Dev8h	Q54H02	tr|Q54H02|Q54H02_DICDI Uncharacterized protein OS=Dictyostelium discoideum OX=44689 GN=DDB0188580 PE=3 SV=1	-0.62775	0.00369752	11
Veg8h / Dev8h	Q54H23	tr|Q54H23|Q54H23_DICDI Uncharacterized protein OS=Dictyostelium discoideum OX=44689 GN=DDB0188558 PE=4 SV=1	1.32432	3.81507e-08	7
Veg8h / Dev8h	Q54H38	sp|Q54H38|ABHD_DICDI Abhydrolase domain-containing protein OS=Dictyostelium discoideum OX=44689 GN=abhd PE=1 SV=1	1.52849	0.000435802	14
Veg8h / Dev8h	Q54HA8	tr|Q54HA8|Q54HA8_DICDI Uncharacterized protein OS=Dictyostelium discoideum OX=44689 GN=DDB0188475 PE=4 SV=1	-0.645454	0.00230576	14
Veg8h / Dev8h	Q54HB0	tr|Q54HB0|Q54HB0_DICDI Uncharacterized protein OS=Dictyostelium discoideum OX=44689 GN=DDB0188479 PE=4 SV=1	0.84221	0.01558	4
Veg8h / Dev8h	Q54HB2	sp|Q54HB2|EFTU_DICDI Elongation factor Tu, mitochondrial OS=Dictyostelium discoideum OX=44689 GN=tufm PE=1 SV=2	0.723084	1.88951e-13	30
Veg8h / Dev8h	Q54HG8	tr|Q54HG8|Q54HG8_DICDI Uncharacterized protein OS=Dictyostelium discoideum OX=44689 GN=DDB0188436 PE=3 SV=1	0.758937	5.22251e-12	38
Veg8h / Dev8h	Q54HJ2	sp|Q54HJ2|PESC_DICDI Pescadillo homolog OS=Dictyostelium discoideum OX=44689 GN=DDB_G0289415 PE=3 SV=1	0.984455	0.000113533	25
Veg8h / Dev8h	Q54HM2	sp|Q54HM2|Y8381_DICDI Uncharacterized protein DDB_G0289357 OS=Dictyostelium discoideum OX=44689 GN=DDB_G0289357 PE=4 SV=1	-0.613862	0.0309288	12
Veg8h / Dev8h	Q54HN7	tr|Q54HN7|Q54HN7_DICDI Uncharacterized protein OS=Dictyostelium discoideum OX=44689 GN=DDB0188368 PE=4 SV=1	0.644808	0.0129798	1
Veg8h / Dev8h	Q54HR9	tr|Q54HR9|Q54HR9_DICDI Uncharacterized protein OS=Dictyostelium discoideum OX=44689 GN=DDB0188339 PE=4 SV=1	1.15821	2.66032e-12	21
Veg8h / Dev8h	Q54HU6	tr|Q54HU6|Q54HU6_DICDI Uncharacterized protein OS=Dictyostelium discoideum OX=44689 GN=DDB0188314 PE=4 SV=1	1.15928	0.00942999	10
Veg8h / Dev8h	Q54HV5	tr|Q54HV5|Q54HV5_DICDI Uncharacterized protein OS=Dictyostelium discoideum OX=44689 GN=DDB0188304 PE=4 SV=1	0.881293	0.00304955	8
Veg8h / Dev8h	Q54HW8	sp|Q54HW8|Y9171_DICDI Uncharacterized protein DDB_G0289171 OS=Dictyostelium discoideum OX=44689 GN=DDB_G0289171 PE=2 SV=1	0.868252	4.48847e-08	7
Veg8h / Dev8h	Q54I21	tr|Q54I21|Q54I21_DICDI Uncharacterized protein OS=Dictyostelium discoideum OX=44689 GN=DDB0188239 PE=4 SV=1	-0.943557	0.0145343	10
Veg8h / Dev8h	Q54I22|Q54I21	tr|Q54I22|Q54I22_DICDI Short-chain dehydrogenase/reductase family protein OS=Dictyostelium discoideum OX=44689 GN=DDB_G0289059 PE=4 SV=2	3.29396	0.049111	1
Veg8h / Dev8h	Q54I40	tr|Q54I40|Q54I40_DICDI Uncharacterized protein OS=Dictyostelium discoideum OX=44689 GN=DDB0188218 PE=4 SV=1	-1.06035	0.00152056	7
Veg8h / Dev8h	Q54I43	sp|Q54I43|UBE2S_DICDI Ubiquitin-conjugating enzyme E2 S OS=Dictyostelium discoideum OX=44689 GN=ube2s PE=3 SV=1	0.899677	0.0201384	8
Veg8h / Dev8h	Q54I48	sp|Q54I48|CTL2_DICDI Choline transporter-like protein 2 OS=Dictyostelium discoideum OX=44689 GN=slc44a2 PE=3 SV=1	-1.70227	0.0206852	4
Veg8h / Dev8h	Q54I78	sp|Q54I78|SYVM_DICDI Probable valine--tRNA ligase, mitochondrial OS=Dictyostelium discoideum OX=44689 GN=valS2 PE=3 SV=2	0.637502	0.000144771	19
Veg8h / Dev8h	Q54I98	sp|Q54I98|SMT1_DICDI Probable cycloartenol-C-24-methyltransferase 1 OS=Dictyostelium discoideum OX=44689 GN=smt1 PE=1 SV=1	1.48794	1.10898e-14	23
Veg8h / Dev8h	Q54IA7	sp|Q54IA7|HEM6_DICDI Oxygen-dependent coproporphyrinogen-III oxidase OS=Dictyostelium discoideum OX=44689 GN=cpox PE=3 SV=1	0.993128	2.89035e-05	24
Veg8h / Dev8h	Q54IA8	sp|Q54IA8|HEMH_DICDI Ferrochelatase, mitochondrial OS=Dictyostelium discoideum OX=44689 GN=hemH PE=3 SV=1	1.32906	0.000157885	15
Veg8h / Dev8h	Q54IC9	sp|Q54IC9|DERL1_DICDI Probable derlin-1 homolog OS=Dictyostelium discoideum OX=44689 GN=derl1 PE=3 SV=1	-0.650563	0.0174909	8
Veg8h / Dev8h	Q54IF0	sp|Q54IF0|RM21_DICDI Probable 39S ribosomal protein L21, mitochondrial OS=Dictyostelium discoideum OX=44689 GN=mrpl21 PE=3 SV=1	1.14581	0.000544355	10
Veg8h / Dev8h	Q54IF5	tr|Q54IF5|Q54IF5_DICDI Uncharacterized protein OS=Dictyostelium discoideum OX=44689 GN=DDB0188109 PE=4 SV=1	-2.19271	0.0204961	6
Veg8h / Dev8h	Q54IJ3	sp|Q54IJ3|GADB_DICDI Glutamate decarboxylase B OS=Dictyostelium discoideum OX=44689 GN=gadB PE=2 SV=1	0.849597	0.0231224	15
Veg8h / Dev8h	Q54IJ6	tr|Q54IJ6|Q54IJ6_DICDI Uncharacterized protein OS=Dictyostelium discoideum OX=44689 GN=DDB0188066 PE=4 SV=1	-3.31027	0.00105604	21
Veg8h / Dev8h	Q54IM8	sp|Q54IM8|ACAD8_DICDI Isobutyryl-CoA dehydrogenase, mitochondrial OS=Dictyostelium discoideum OX=44689 GN=acad8 PE=3 SV=1	0.610301	0.0137655	20
Veg8h / Dev8h	Q54IN8	tr|Q54IN8|Q54IN8_DICDI Uncharacterized protein OS=Dictyostelium discoideum OX=44689 GN=DDB0188026 PE=4 SV=1	0.598801	0.0168861	21
Veg8h / Dev8h	Q54IP6	tr|Q54IP6|Q54IP6_DICDI Uncharacterized protein OS=Dictyostelium discoideum OX=44689 GN=DDB0219361 PE=4 SV=1	0.635857	0.0162466	13
Veg8h / Dev8h	Q54IQ2	tr|Q54IQ2|Q54IQ2_DICDI Uncharacterized protein OS=Dictyostelium discoideum OX=44689 GN=DDB0188012 PE=4 SV=1	0.89777	4.90406e-09	42
Veg8h / Dev8h	Q54IQ3	tr|Q54IQ3|Q54IQ3_DICDI Uncharacterized protein OS=Dictyostelium discoideum OX=44689 GN=DDB0188011 PE=3 SV=1	1.03058	4.01225e-11	15
Veg8h / Dev8h	Q54IQ3|Q54Q00;Q54Q01	tr|Q54IQ3|Q54IQ3_DICDI Uncharacterized protein OS=Dictyostelium discoideum OX=44689 GN=DDB0188011 PE=3 SV=1	1.0028	7.51331e-09	5
Veg8h / Dev8h	Q54IR6	tr|Q54IR6|Q54IR6_DICDI Uncharacterized protein OS=Dictyostelium discoideum OX=44689 GN=DDB0187998 PE=4 SV=1	-1.11323	0.0117889	10
Veg8h / Dev8h	Q54IS0	sp|Q54IS0|BYST_DICDI Bystin OS=Dictyostelium discoideum OX=44689 GN=bysl PE=3 SV=1	0.863238	7.13168e-09	21
Veg8h / Dev8h	Q54IS4	tr|Q54IS5|Q54IS5_DICDI Uncharacterized protein OS=Dictyostelium discoideum OX=44689 GN=DDB0187989 PE=4 SV=1	-0.624921	0.0240146	3
Veg8h / Dev8h	Q54IS5		0.648066	0.00159125	30
Veg8h / Dev8h	Q54IT3	sp|Q54IT3|AOFA_DICDI Probable flavin-containing monoamine oxidase A OS=Dictyostelium discoideum OX=44689 GN=maoA PE=3 SV=1	0.86089	9.27024e-06	30
Veg8h / Dev8h	Q54IT8	tr|Q54IT8|Q54IT8_DICDI Uncharacterized protein OS=Dictyostelium discoideum OX=44689 GN=DDB0187976 PE=4 SV=1	1.13648	0.00136731	6
Veg8h / Dev8h	Q54IW6	tr|Q54IW6|Q54IW6_DICDI Uncharacterized protein OS=Dictyostelium discoideum OX=44689 GN=DDB0219346 PE=4 SV=1	-1.1294	1.85909e-06	20
Veg8h / Dev8h	Q54IW8	tr|Q54IW8|Q54IW8_DICDI Uncharacterized protein OS=Dictyostelium discoideum OX=44689 GN=DDB0219344 PE=4 SV=1	0.973197	0.00710501	13
Veg8h / Dev8h	Q54IX4	tr|Q54IX4|Q54IX4_DICDI Uncharacterized protein OS=Dictyostelium discoideum OX=44689 GN=DDB0187950 PE=4 SV=1	1.14798	0.000145644	15
Veg8h / Dev8h	Q54IX9	tr|Q54IX9|Q54IX9_DICDI Uncharacterized protein OS=Dictyostelium discoideum OX=44689 GN=DDB0187945 PE=4 SV=1	1.6035	0.0063253	5
Veg8h / Dev8h	Q54IZ0	tr|Q54IZ0|Q54IZ0_DICDI Uncharacterized protein OS=Dictyostelium discoideum OX=44689 GN=DDB0187933 PE=4 SV=1	-1.40799	7.25909e-09	5
Veg8h / Dev8h	Q54J11	sp|Q54J11|GXCI_DICDI RhoGEF domain-containing protein gxcI OS=Dictyostelium discoideum OX=44689 GN=gxcI PE=3 SV=3	-0.835413	0.0260065	6
Veg8h / Dev8h	Q54J12	tr|Q54J12|Q54J12_DICDI Uncharacterized protein OS=Dictyostelium discoideum OX=44689 GN=DDB0187912 PE=3 SV=1	-1.02214	0.00488597	19
Veg8h / Dev8h	Q54J53	tr|Q54J53|Q54J53_DICDI Uncharacterized protein OS=Dictyostelium discoideum OX=44689 GN=DDB0187875 PE=4 SV=1	1.88874	0.00368886	11
Veg8h / Dev8h	Q54J76	tr|Q54J76|Q54J76_DICDI Uncharacterized protein OS=Dictyostelium discoideum OX=44689 GN=DDB0187849 PE=3 SV=1	0.647731	0.029834	11
Veg8h / Dev8h	Q54J99	tr|Q54J99|Q54J99_DICDI Uncharacterized protein OS=Dictyostelium discoideum OX=44689 GN=DDB0187827 PE=4 SV=1	1.16512	2.41207e-06	17
Veg8h / Dev8h	Q54JD0	sp|Q54JD0|Y7797_DICDI Uncharacterized protein DDB_G0288141 OS=Dictyostelium discoideum OX=44689 GN=DDB_G0288141 PE=4 SV=1	-1.0383	0.00507979	2
Veg8h / Dev8h	Q54JD2	sp|Q54JD2|Y8137_DICDI Putative uncharacterized protein DDB_G0288137 OS=Dictyostelium discoideum OX=44689 GN=DDB_G0288137 PE=4 SV=1	0.767736	0.000854052	17
Veg8h / Dev8h	Q54JE7	sp|Q54JE7|U522B_DICDI UPF0522 protein B OS=Dictyostelium discoideum OX=44689 GN=DDB_G0288097 PE=3 SV=1	-0.717664	0.0173729	2
Veg8h / Dev8h	Q54JE9	tr|Q54JE9|Q54JE9_DICDI Uncharacterized protein OS=Dictyostelium discoideum OX=44689 GN=DDB0187780 PE=4 SV=1	0.606108	0.00353056	49
Veg8h / Dev8h	Q54JF0	tr|Q54JF0|Q54JF0_DICDI Uncharacterized protein OS=Dictyostelium discoideum OX=44689 GN=DDB0187779 PE=4 SV=1	-0.725656	2.40347e-06	20
Veg8h / Dev8h	Q54JF5	tr|Q54JF5|Q54JF5_DICDI Uncharacterized protein OS=Dictyostelium discoideum OX=44689 GN=DDB0187774 PE=4 SV=1	-1.16482	0.00376737	4
Veg8h / Dev8h	Q54JG8	tr|Q54JG8|Q54JG8_DICDI Uncharacterized protein OS=Dictyostelium discoideum OX=44689 GN=DDB0187762 PE=4 SV=1	0.654626	0.0411829	17
Veg8h / Dev8h	Q54JH4	sp|Q54JH4|P2XE_DICDI P2X receptor E OS=Dictyostelium discoideum OX=44689 GN=p2xE PE=3 SV=2	2.55478	0.000427079	3
Veg8h / Dev8h	Q54JJ4	tr|Q54JJ4|Q54JJ4_DICDI Uncharacterized protein OS=Dictyostelium discoideum OX=44689 GN=DDB0187735 PE=4 SV=1	-5.31624	0.000320758	20
Veg8h / Dev8h	Q54JJ7	tr|Q54JJ7|Q54JJ7_DICDI Uncharacterized protein OS=Dictyostelium discoideum OX=44689 GN=DDB0187732 PE=4 SV=1	-0.949308	2.72124e-17	72
Veg8h / Dev8h	Q54JJ9	tr|Q54JJ9|Q54JJ9_DICDI Uncharacterized protein OS=Dictyostelium discoideum OX=44689 GN=DDB0187730 PE=4 SV=1	1.74532	0.0166882	6
Veg8h / Dev8h	Q54JM5	sp|Q54JM5|PSMD1_DICDI 26S proteasome non-ATPase regulatory subunit 1 OS=Dictyostelium discoideum OX=44689 GN=psmD1 PE=1 SV=1	-0.994806	1.7492e-13	48
Veg8h / Dev8h	Q54JN5	tr|Q54JN5|Q54JN5_DICDI Uncharacterized protein OS=Dictyostelium discoideum OX=44689 GN=DDB0187695 PE=4 SV=1	1.17263	0.00532522	21
Veg8h / Dev8h	Q54JQ8	tr|Q54JQ8|Q54JQ8_DICDI Uncharacterized protein OS=Dictyostelium discoideum OX=44689 GN=DDB0187674 PE=4 SV=1	0.586086	0.0301868	3
Veg8h / Dev8h	Q54JR3	tr|Q54JR3|Q54JR3_DICDI Uncharacterized protein OS=Dictyostelium discoideum OX=44689 GN=DDB0187669 PE=3 SV=1	1.0496	0.00868498	16
Veg8h / Dev8h	Q54JS0|Q54M27	sp|Q54JS0|PFD1_DICDI Probable prefoldin subunit 1 OS=Dictyostelium discoideum OX=44689 GN=pfdn1 PE=3 SV=1	1.87558	0.00941795	1
Veg8h / Dev8h	Q54JT6	tr|Q54JT6|Q54JT6_DICDI Arginyl-tRNA synthetase OS=Dictyostelium discoideum OX=44689 GN=argS2 PE=3 SV=1	0.609011	1.2561e-07	34
Veg8h / Dev8h	Q54JT8	tr|Q54JT8|Q54JT8_DICDI Uncharacterized protein OS=Dictyostelium discoideum OX=44689 GN=DDB0187644 PE=4 SV=1	0.63319	0.000220587	36
Veg8h / Dev8h	Q54JV6	sp|Q54JV6|SC61G_DICDI Protein transport protein Sec61 subunit gamma OS=Dictyostelium discoideum OX=44689 GN=sec61g PE=3 SV=1	-0.595754	0.00755717	4
Veg8h / Dev8h	Q54JY5	tr|Q54JY5|Q54JY5_DICDI Uncharacterized protein OS=Dictyostelium discoideum OX=44689 GN=DDB0219267 PE=4 SV=1	-2.22614	0.00841591	12
Veg8h / Dev8h	Q54K12	tr|Q54K12|Q54K12_DICDI Uncharacterized protein OS=Dictyostelium discoideum OX=44689 GN=DDB0187572 PE=4 SV=1	2.23198	0.0238022	4
Veg8h / Dev8h	Q54K21	sp|Q54K21|SEM1_DICDI Probable 26S proteasome complex subunit sem1 OS=Dictyostelium discoideum OX=44689 GN=DDB_G0287633 PE=3 SV=1	-1.0372	4.5523e-06	5
Veg8h / Dev8h	Q54K35	sp|Q54K35|TIM17_DICDI Mitochondrial import inner membrane translocase subunit tim17 OS=Dictyostelium discoideum OX=44689 GN=timm17 PE=3 SV=1	0.660861	0.0064743	5
Veg8h / Dev8h	Q54K41	tr|Q54K41|Q54K41_DICDI Uncharacterized protein OS=Dictyostelium discoideum OX=44689 GN=DDB_G0287663 PE=4 SV=1	-1.2718	1.87708e-07	9
Veg8h / Dev8h	Q54K50	sp|Q54K50|PLDY_DICDI Phospholipase D Y OS=Dictyostelium discoideum OX=44689 GN=pldY PE=2 SV=1	3.01976	0.00475636	3
Veg8h / Dev8h	Q54K57	sp|Q54K57|TPSA_DICDI Alpha,alpha-trehalose-phosphate synthase [UDP-forming] A OS=Dictyostelium discoideum OX=44689 GN=tpsA PE=2 SV=1	-1.81325	3.43971e-25	26
Veg8h / Dev8h	Q54K61	tr|Q54K61|Q54K61_DICDI Uncharacterized protein OS=Dictyostelium discoideum OX=44689 GN=DDB0219244 PE=4 SV=1	-5.74739	0.0116323	4
Veg8h / Dev8h	Q54K66	sp|Q54K66|PNO1_DICDI RNA-binding protein pno1 OS=Dictyostelium discoideum OX=44689 GN=pno1 PE=3 SV=1	1.18716	2.75496e-08	10
Veg8h / Dev8h	Q54K67	sp|Q54K67|MANG_DICDI Alpha-mannosidase G OS=Dictyostelium discoideum OX=44689 GN=manG PE=1 SV=1	-0.735629	9.27885e-14	51
Veg8h / Dev8h	Q54K68	tr|Q54K68|Q54K68_DICDI Cysteine dioxygenase OS=Dictyostelium discoideum OX=44689 GN=DDB0231093 PE=4 SV=1	1.20748	0.0293986	8
Veg8h / Dev8h	Q54K79	tr|Q54K79|Q54K79_DICDI Uncharacterized protein OS=Dictyostelium discoideum OX=44689 GN=DDB0187516 PE=4 SV=1	1.09722	0.0430407	26
Veg8h / Dev8h	Q54K81	sp|Q54K81|TALB_DICDI Talin-B OS=Dictyostelium discoideum OX=44689 GN=talB PE=2 SV=1	-0.819184	8.89213e-21	148
Veg8h / Dev8h	Q54K91	sp|Q54K91|ACH1_DICDI Acetyl-CoA hydrolase OS=Dictyostelium discoideum OX=44689 GN=ach1 PE=3 SV=1	0.892296	9.11963e-09	27
Veg8h / Dev8h	Q54K94	tr|Q54K94|Q54K94_DICDI Uncharacterized protein OS=Dictyostelium discoideum OX=44689 GN=DDB0219237 PE=4 SV=1	-1.0268	4.0299e-06	53
Veg8h / Dev8h	Q54K95	sp|Q54K95|ATTY_DICDI Tyrosine aminotransferase OS=Dictyostelium discoideum OX=44689 GN=tat PE=3 SV=1	-0.968453	0.0290788	12
Veg8h / Dev8h	Q54KF7	sp|Q54KF7|SIBA_DICDI Integrin beta-like protein A OS=Dictyostelium discoideum OX=44689 GN=sibA PE=1 SV=2	1.85212	0.014924	9
Veg8h / Dev8h	Q54KG8	tr|Q54KG8|Q54KG8_DICDI Uncharacterized protein OS=Dictyostelium discoideum OX=44689 GN=DDB0187437 PE=4 SV=1	1.08626	0.0164328	18
Veg8h / Dev8h	Q54KH9	tr|Q54KH9|Q54KH9_DICDI Uncharacterized protein OS=Dictyostelium discoideum OX=44689 GN=DDB0187427 PE=4 SV=1	0.672623	0.00825802	7
Veg8h / Dev8h	Q54KJ2	tr|Q54KJ2|Q54KJ2_DICDI Uncharacterized protein OS=Dictyostelium discoideum OX=44689 GN=DDB0187414 PE=4 SV=1	1.6152	1.53432e-20	52
Veg8h / Dev8h	Q54KL3	tr|Q54KL3|Q54KL3_DICDI Uncharacterized protein OS=Dictyostelium discoideum OX=44689 GN=DDB0187392 PE=4 SV=1	1.38085	0.00627461	8
Veg8h / Dev8h	Q54KM1	tr|Q54KM1|Q54KM1_DICDI Uncharacterized protein OS=Dictyostelium discoideum OX=44689 GN=DDB0187387 PE=4 SV=1	-0.611562	0.0260833	9
Veg8h / Dev8h	Q54KM6	sp|Q54KM6|KAT_DICDI Kynurenine--oxoglutarate transaminase OS=Dictyostelium discoideum OX=44689 GN=ccbl PE=3 SV=1	0.611694	3.02733e-06	20
Veg8h / Dev8h	Q54KP3	tr|Q54KP3|Q54KP3_DICDI Uncharacterized protein OS=Dictyostelium discoideum OX=44689 GN=DDB_G0287219 PE=4 SV=2	-4.55491	0.0154735	1
Veg8h / Dev8h	Q54KS1	tr|Q54KS1|Q54KS1_DICDI Uncharacterized protein OS=Dictyostelium discoideum OX=44689 GN=DDB0218898 PE=4 SV=1	1.79178	0.00911306	4
Veg8h / Dev8h	Q54KS4	sp|Q54KS4|GNL3_DICDI Guanine nucleotide-binding protein-like 3 homolog OS=Dictyostelium discoideum OX=44689 GN=gnl3 PE=3 SV=1	1.01207	0.0211981	25
Veg8h / Dev8h	Q54KT4	tr|Q54KT4|Q54KT4_DICDI Uncharacterized protein OS=Dictyostelium discoideum OX=44689 GN=DDB0187292 PE=4 SV=1	0.747806	0.0420726	6
Veg8h / Dev8h	Q54KW6	sp|Q54KW6|Y8887_DICDI Putative uncharacterized protein DDB_G0287113 OS=Dictyostelium discoideum OX=44689 GN=DDB_G0287113 PE=4 SV=1	-1.51051	0.000578459	6
Veg8h / Dev8h	Q54L14	tr|Q54L14|Q54L14_DICDI Uncharacterized protein OS=Dictyostelium discoideum OX=44689 GN=DDB0218872 PE=4 SV=1	1.15856	0.0118227	14
Veg8h / Dev8h	Q54L19	tr|Q54L19|Q54L19_DICDI Uncharacterized protein OS=Dictyostelium discoideum OX=44689 GN=DDB0187209 PE=4 SV=1	1.85128	0.0273893	1
Veg8h / Dev8h	Q54L24	tr|Q54L24|Q54L24_DICDI Uncharacterized protein OS=Dictyostelium discoideum OX=44689 GN=DDB0187204 PE=4 SV=1	0.597079	0.019651	3
Veg8h / Dev8h	Q54L37	tr|Q54L37|Q54L37_DICDI Uncharacterized protein OS=Dictyostelium discoideum OX=44689 GN=DDB0187193 PE=4 SV=1	1.72769	2.48852e-08	13
Veg8h / Dev8h	Q54L58	tr|Q54L58|Q54L58_DICDI Uncharacterized protein OS=Dictyostelium discoideum OX=44689 GN=DDB0187174 PE=4 SV=1	3.08952	0.00535675	2
Veg8h / Dev8h	Q54L63	sp|Q54L63|GATA_DICDI Glutamyl-tRNA(Gln) amidotransferase subunit A, mitochondrial OS=Dictyostelium discoideum OX=44689 GN=gatA PE=3 SV=1	1.36834	0.0069496	19
Veg8h / Dev8h	Q54L77;Q1ZXE5|Q54L76;Q54L79	tr|Q54L77|Q54L77_DICDI Uncharacterized protein OS=Dictyostelium discoideum OX=44689 GN=DDB_G0286849 PE=3 SV=1;tr|Q1ZXE5|Q1ZXE5_DICDI Short-chain dehydrogenase/reductase family protein OS=Dictyostelium discoideum OX=44689 GN=DDB_G0294589 PE=3 SV=1	1.47837	0.000148125	14
Veg8h / Dev8h	Q54L81;Q1ZXI5	sp|Q54L81|Y0700_DICDI Probable serine/threonine-protein kinase DDB_G0286841 OS=Dictyostelium discoideum OX=44689 GN=DDB_G0286841 PE=3 SV=1;sp|Q1ZXI5|Y1558_DICDI Probable serine/threonine-protein kinase DDB_G0278845 OS=Dictyostelium discoideum OX=44689 GN=D	-1.31941	0.0324449	1
Veg8h / Dev8h	Q54L90	tr|Q54L90|Q54L90_DICDI Uncharacterized protein OS=Dictyostelium discoideum OX=44689 GN=DDB0187142 PE=4 SV=1	-0.648625	5.33711e-09	46
Veg8h / Dev8h	Q54L97	tr|Q54L97|Q54L97_DICDI Uncharacterized protein OS=Dictyostelium discoideum OX=44689 GN=DDB0187136 PE=4 SV=1	1.15087	0.00837366	7
Veg8h / Dev8h	Q54LB6	tr|Q54LB6|Q54LB6_DICDI Gamma-glutamylcyclotransferase OS=Dictyostelium discoideum OX=44689 GN=DDB0187117 PE=3 SV=1	1.14385	1.12487e-13	15
Veg8h / Dev8h	Q54LE9	tr|Q54LE9|Q54LE9_DICDI Uncharacterized protein OS=Dictyostelium discoideum OX=44689 GN=DDB0187087 PE=4 SV=1	0.891108	0.0272737	14
Veg8h / Dev8h	Q54LH7	tr|Q54LH7|Q54LH7_DICDI Uncharacterized protein OS=Dictyostelium discoideum OX=44689 GN=DDB_G0286629 PE=4 SV=1	-2.80836	5.12561e-05	7
Veg8h / Dev8h	Q54LK1	tr|Q54LK1|Q54LK1_DICDI Uncharacterized protein OS=Dictyostelium discoideum OX=44689 GN=DDB0187034 PE=4 SV=1	0.742706	0.00710979	29
Veg8h / Dev8h	Q54LN4	sp|Q54LN4|GGHA_DICDI Gamma-glutamyl hydrolase A OS=Dictyostelium discoideum OX=44689 GN=gghA PE=3 SV=1	0.923353	0.0182986	5
Veg8h / Dev8h	Q54LP7	sp|Q54LP7|UB2J2_DICDI Ubiquitin-conjugating enzyme E2 J2 OS=Dictyostelium discoideum OX=44689 GN=ube2j2 PE=1 SV=1	-0.996712	0.00895887	2
Veg8h / Dev8h	Q54LT2	sp|Q54LT2|URIC_DICDI Uricase OS=Dictyostelium discoideum OX=44689 GN=uox PE=3 SV=1	1.20959	3.97291e-17	25
Veg8h / Dev8h	Q54LU2	tr|Q54LU2|Q54LU2_DICDI Uncharacterized protein OS=Dictyostelium discoideum OX=44689 GN=DDB0186962 PE=4 SV=1	1.25193	0.000972231	9
Veg8h / Dev8h	Q54LV3	sp|Q54LV3|EFTS_DICDI Elongation factor Ts, mitochondrial OS=Dictyostelium discoideum OX=44689 GN=tsfm PE=3 SV=1	0.650699	0.00184613	19
Veg8h / Dev8h	Q54LV6	sp|Q54LV6|Y6946_DICDI Uncharacterized protein DDB_G0286393 OS=Dictyostelium discoideum OX=44689 GN=DDB_G0286393 PE=4 SV=1	-1.76035	0.000567978	9
Veg8h / Dev8h	Q54LW6	sp|Q54LW6|Y8810_DICDI Uncharacterized protein DDB_G0286463 OS=Dictyostelium discoideum OX=44689 GN=DDB_G0286463 PE=4 SV=1	-0.791059	0.00660258	6
Veg8h / Dev8h	Q54LW8	tr|Q54LW8|Q54LW8_DICDI Uncharacterized protein OS=Dictyostelium discoideum OX=44689 GN=DDB0218808 PE=4 SV=1	-0.960289	0.000245243	15
Veg8h / Dev8h	Q54LY6	sp|Q54LY6|ZNTB_DICDI Protein zntB OS=Dictyostelium discoideum OX=44689 GN=zntB PE=2 SV=1	-1.5938	0.000427326	5
Veg8h / Dev8h	Q54M11	tr|Q54M11|Q54M11_DICDI Uncharacterized protein OS=Dictyostelium discoideum OX=44689 GN=DDB0186894 PE=4 SV=1	-0.900805	9.90457e-05	13
Veg8h / Dev8h	Q54M17	tr|Q54M17|Q54M17_DICDI Uncharacterized protein OS=Dictyostelium discoideum OX=44689 GN=DDB0186888 PE=4 SV=1	0.70844	0.00261405	5
Veg8h / Dev8h	Q54M22	sp|Q54M22|ODBA_DICDI 2-oxoisovalerate dehydrogenase subunit alpha, mitochondrial OS=Dictyostelium discoideum OX=44689 GN=bkdA PE=3 SV=1	0.757155	0.0490554	20
Veg8h / Dev8h	Q54M28	tr|Q54M28|Q54M28_DICDI Uncharacterized protein OS=Dictyostelium discoideum OX=44689 GN=DDB0186878 PE=4 SV=1	1.73613	0.000546817	6
Veg8h / Dev8h	Q54M34	tr|Q54M34|Q54M34_DICDI Uncharacterized protein OS=Dictyostelium discoideum OX=44689 GN=DDB_G0286231 PE=4 SV=1	0.832432	0.000338195	7
Veg8h / Dev8h	Q54M41	tr|Q54M41|Q54M41_DICDI Uncharacterized protein OS=Dictyostelium discoideum OX=44689 GN=DDB0218799 PE=4 SV=1	1.05865	0.0478406	4
Veg8h / Dev8h	Q54M63	tr|Q54M63|Q54M63_DICDI Uncharacterized protein OS=Dictyostelium discoideum OX=44689 GN=DDB0186844 PE=4 SV=1	-1.16032	0.0347697	5
Veg8h / Dev8h	Q54M75	sp|Q54M75|Y6832_DICDI Uncharacterized transmembrane protein DDB_G0286141 OS=Dictyostelium discoideum OX=44689 GN=DDB_G0286141 PE=3 SV=1	-1.17947	0.00899355	2
Veg8h / Dev8h	Q54MA4	tr|Q54MA4|Q54MA4_DICDI Uncharacterized protein OS=Dictyostelium discoideum OX=44689 GN=DDB0186806 PE=4 SV=1	2.22725	1.37806e-07	7
Veg8h / Dev8h	Q54MD1	sp|Q54MD1|PEX5_DICDI Peroxisomal targeting signal 1 receptor OS=Dictyostelium discoideum OX=44689 GN=pex5 PE=3 SV=1	1.00251	7.39279e-07	26
Veg8h / Dev8h	Q54MF6	tr|Q54MF6|Q54MF6_DICDI Uncharacterized protein OS=Dictyostelium discoideum OX=44689 GN=DDB0218773 PE=4 SV=1	-0.719201	0.00453681	13
Veg8h / Dev8h	Q54MH2	sp|Q54MH2|VINC_DICDI Probable vinculin OS=Dictyostelium discoideum OX=44689 GN=ctnnA PE=1 SV=1	-4.03727	1.02366e-16	51
Veg8h / Dev8h	Q54MJ5	tr|Q54MJ5|Q54MJ5_DICDI Uncharacterized protein OS=Dictyostelium discoideum OX=44689 GN=DDB_G0285903 PE=4 SV=1	-0.82995	0.00909965	11
Veg8h / Dev8h	Q54MN3	tr|Q54MN3|Q54MN3_DICDI Coiled-coil protein OS=Dictyostelium discoideum OX=44689 GN=DDB0186705 PE=4 SV=1	1.05136	1.72915e-09	16
Veg8h / Dev8h	Q54MU3	tr|Q54MU3|Q54MU3_DICDI Uncharacterized protein OS=Dictyostelium discoideum OX=44689 GN=DDB0186642 PE=4 SV=1	0.92658	2.56691e-06	20
Veg8h / Dev8h	Q54MV5	tr|Q54MV5|Q54MV5_DICDI Uncharacterized protein OS=Dictyostelium discoideum OX=44689 GN=DG1022 PE=4 SV=1	1.01386	0.0231832	7
Veg8h / Dev8h	Q54MX6	tr|Q54MX6|Q54MX6_DICDI Uncharacterized protein OS=Dictyostelium discoideum OX=44689 GN=DDB0186613 PE=4 SV=1	1.68177	2.10356e-08	6
Veg8h / Dev8h	Q54N28	tr|Q54N28|Q54N28_DICDI Uncharacterized protein OS=Dictyostelium discoideum OX=44689 GN=DDB0186558 PE=4 SV=1	3.96003	0.0249261	4
Veg8h / Dev8h	Q54N44	sp|Q54N44|PPAN_DICDI Peter Pan-like protein OS=Dictyostelium discoideum OX=44689 GN=ppan PE=3 SV=1	0.794582	0.00106428	15
Veg8h / Dev8h	Q54N49	sp|Q54N49|INO1_DICDI Inositol-3-phosphate synthase OS=Dictyostelium discoideum OX=44689 GN=ino1 PE=3 SV=1	1.78346	4.8542e-28	26
Veg8h / Dev8h	Q54N53	tr|Q54N53|Q54N53_DICDI Uncharacterized protein OS=Dictyostelium discoideum OX=44689 GN=DDB0186532 PE=4 SV=1	0.735483	0.00160772	5
Veg8h / Dev8h	Q54N59	tr|Q54N59|Q54N59_DICDI Uncharacterized protein OS=Dictyostelium discoideum OX=44689 GN=DDB0186526 PE=4 SV=1	-0.866643	0.00281829	34
Veg8h / Dev8h	Q54N68	sp|Q54N68|YD286_DICDI Glutaredoxin-like protein YDR286C homolog OS=Dictyostelium discoideum OX=44689 GN=DDB_G0285471 PE=3 SV=1	0.594783	0.0304572	4
Veg8h / Dev8h	Q54N72	sp|Q54N72|NOG1_DICDI Probable nucleolar GTP-binding protein 1 OS=Dictyostelium discoideum OX=44689 GN=nog1 PE=1 SV=1	1.82111	1.06078e-22	37
Veg8h / Dev8h	Q54NC1	sp|Q54NC1|NCB5R_DICDI NADH-cytochrome b5 reductase 1 OS=Dictyostelium discoideum OX=44689 GN=cyb5r1 PE=3 SV=1	1.44624	2.5169e-16	17
Veg8h / Dev8h	Q54ND0	sp|Q54ND0|Y5202_DICDI Uncharacterized transmembrane protein SSD449 OS=Dictyostelium discoideum OX=44689 GN=DDB_G0285345 PE=2 SV=1	-2.41586	3.08426e-06	5
Veg8h / Dev8h	Q54NJ4	sp|Q54NJ4|DHX15_DICDI Putative pre-mRNA-splicing factor ATP-dependent RNA helicase dhx15 OS=Dictyostelium discoideum OX=44689 GN=dhx15 PE=3 SV=1	0.76106	1.34957e-05	25
Veg8h / Dev8h	Q54NK9	tr|Q54NK9|Q54NK9_DICDI Uncharacterized protein OS=Dictyostelium discoideum OX=44689 GN=DDB0218681 PE=4 SV=1	3.0883	0.00114238	3
Veg8h / Dev8h	Q54NL2	tr|Q54NL2|Q54NL2_DICDI Uncharacterized protein OS=Dictyostelium discoideum OX=44689 GN=DDB_G0285203 PE=4 SV=1	-3.43245	1.28736e-07	4
Veg8h / Dev8h	Q54NL3	tr|Q54NL3|Q54NL3_DICDI Uncharacterized protein OS=Dictyostelium discoideum OX=44689 GN=DDB0186377 PE=4 SV=1	-0.939343	2.97897e-09	11
Veg8h / Dev8h	Q54NQ0	sp|Q54NQ0|PSD13_DICDI 26S proteasome non-ATPase regulatory subunit 13 OS=Dictyostelium discoideum OX=44689 GN=psmD13 PE=2 SV=1	-0.758001	2.18591e-09	31
Veg8h / Dev8h	Q54NR0|Q54NR2	tr|Q54NR0|Q54NR0_DICDI Aldo-keto reductase OS=Dictyostelium discoideum OX=44689 GN=alrD PE=4 SV=1	-1.44879	0.0080483	1
Veg8h / Dev8h	Q54NR2	tr|Q54NR2|Q54NR2_DICDI Aldo-keto reductase OS=Dictyostelium discoideum OX=44689 GN=alrF PE=4 SV=1	-3.88699	0.00766071	9
Veg8h / Dev8h	Q54NR5;Q54D16;Q54NT5	tr|Q54NR5|Q54NR5_DICDI Uncharacterized protein OS=Dictyostelium discoideum OX=44689 GN=DDB0186328 PE=4 SV=1;tr|Q54D16|Q54D16_DICDI Uncharacterized protein OS=Dictyostelium discoideum OX=44689 GN=DDB0184456 PE=4 SV=1;tr|Q54NT5|Q54NT5_DICDI Uncharacterized p	0.829786	0.00363825	8
Veg8h / Dev8h	Q54NS9	sp|Q54NS9|AIFA_DICDI Apoptosis-inducing factor homolog A OS=Dictyostelium discoideum OX=44689 GN=aifA PE=3 SV=1	0.693726	0.00766742	20
Veg8h / Dev8h	Q54NU5	sp|Q54NU5|BTG_DICDI BTG family protein OS=Dictyostelium discoideum OX=44689 GN=btg PE=3 SV=1	-0.671323	0.00677479	5
Veg8h / Dev8h	Q54NU7	tr|Q54NU7|Q54NU7_DICDI Uncharacterized protein OS=Dictyostelium discoideum OX=44689 GN=DDB_G0284979 PE=4 SV=1	-1.13131	8.49332e-13	15
Veg8h / Dev8h	Q54NU9	sp|Q54NU9|TPSB_DICDI Alpha,alpha-trehalose-phosphate synthase [UDP-forming] B OS=Dictyostelium discoideum OX=44689 GN=tpsB PE=3 SV=1	-2.14689	8.27716e-15	30
Veg8h / Dev8h	Q54NV3	tr|Q54NV3|Q54NV3_DICDI Uncharacterized protein OS=Dictyostelium discoideum OX=44689 GN=DDB0218658 PE=4 SV=1	2.25203	0.00874307	10
Veg8h / Dev8h	Q54NW4	sp|Q54NW4|LIMB_DICDI LIM domain-containing protein B OS=Dictyostelium discoideum OX=44689 GN=limB PE=2 SV=1	-1.036	0.000293268	24
Veg8h / Dev8h	Q54NW7	sp|Q54NW7|VAM7A_DICDI Vesicle-associated membrane protein 7A OS=Dictyostelium discoideum OX=44689 GN=vamp7A PE=1 SV=1	0.941176	1.40115e-05	8
Veg8h / Dev8h	Q54NX0	sp|Q54NX0|SPB1_DICDI Putative rRNA methyltransferase OS=Dictyostelium discoideum OX=44689 GN=fsjC PE=3 SV=1	1.46923	9.70369e-14	33
Veg8h / Dev8h	Q54NZ0	sp|Q54NZ0|TIM10_DICDI Mitochondrial import inner membrane translocase subunit Tim10 OS=Dictyostelium discoideum OX=44689 GN=timm10 PE=3 SV=1	0.720969	0.0215636	5
Veg8h / Dev8h	Q54NZ1	sp|Q54NZ1|MEMO1_DICDI Protein MEMO1 homolog OS=Dictyostelium discoideum OX=44689 GN=memo1 PE=3 SV=1	-1.03175	5.83757e-06	14
Veg8h / Dev8h	Q54NZ5	sp|Q54NZ5|CUL3_DICDI Cullin-3 OS=Dictyostelium discoideum OX=44689 GN=culC PE=3 SV=1	-0.611791	3.82354e-07	40
Veg8h / Dev8h	Q54NZ8	sp|Q54NZ8|ISC1B_DICDI Isochorismatase family protein 1B OS=Dictyostelium discoideum OX=44689 GN=DDB_G0284901 PE=3 SV=1	-0.752656	0.0120885	4
Veg8h / Dev8h	Q54NZ9	tr|Q54NZ9|Q54NZ9_DICDI Uncharacterized protein OS=Dictyostelium discoideum OX=44689 GN=DDB0186245 PE=4 SV=1	0.869983	0.0191416	6
Veg8h / Dev8h	Q54P07	sp|Q54P07|RB32D_DICDI Ras-related protein Rab-32D OS=Dictyostelium discoideum OX=44689 GN=rab32D PE=3 SV=1	0.771017	0.0490234	9
Veg8h / Dev8h	Q54P30	tr|Q54P30|Q54P30_DICDI Uncharacterized protein OS=Dictyostelium discoideum OX=44689 GN=DDB0186216 PE=4 SV=1	0.601279	0.0237885	53
Veg8h / Dev8h	Q54P34	tr|Q54P34|Q54P34_DICDI Uncharacterized protein OS=Dictyostelium discoideum OX=44689 GN=DDB0186212 PE=4 SV=1	0.867154	0.00405626	17
Veg8h / Dev8h	Q54P51	sp|Q54P51|CPNC_DICDI Copine-C OS=Dictyostelium discoideum OX=44689 GN=cpnC PE=2 SV=1	-0.928539	5.3655e-12	21
Veg8h / Dev8h	Q54P61	tr|Q54P61|Q54P61_DICDI Uncharacterized protein OS=Dictyostelium discoideum OX=44689 GN=DDB0186185 PE=4 SV=1	-0.958196	0.00206086	3
Veg8h / Dev8h	Q54P69	sp|Q54P69|PSIM_DICDI Protein psiM OS=Dictyostelium discoideum OX=44689 GN=psiM PE=3 SV=1	-4.40731	1.36027e-06	10
Veg8h / Dev8h	Q54P81	tr|Q54P81|Q54P81_DICDI Uncharacterized protein OS=Dictyostelium discoideum OX=44689 GN=DDB0186161 PE=4 SV=1	0.811598	0.0097391	4
Veg8h / Dev8h	Q54P88	tr|Q54P88|Q54P88_DICDI Uncharacterized protein OS=Dictyostelium discoideum OX=44689 GN=DDB0186153 PE=4 SV=1	0.849856	1.47708e-05	25
Veg8h / Dev8h	Q54P92	sp|Q54P92|METH_DICDI Methionine synthase OS=Dictyostelium discoideum OX=44689 GN=mtr PE=3 SV=1	0.967873	5.2236e-12	42
Veg8h / Dev8h	Q54P95	sp|Q54P95|COX6B_DICDI Probable cytochrome c oxidase subunit 6B OS=Dictyostelium discoideum OX=44689 GN=DDB_G0284693 PE=3 SV=1	0.77961	0.04372	4
Veg8h / Dev8h	Q54PB6	tr|Q54PB6|Q54PB6_DICDI Uncharacterized protein OS=Dictyostelium discoideum OX=44689 GN=DDB0186124 PE=4 SV=1	1.24501	0.00148396	21
Veg8h / Dev8h	Q54PB7	tr|Q54PB7|Q54PB7_DICDI Uncharacterized protein OS=Dictyostelium discoideum OX=44689 GN=DDB0218629 PE=3 SV=1	1.04981	0.0171661	46
Veg8h / Dev8h	Q54PD6	tr|Q54PD6|Q54PD6_DICDI Uncharacterized protein OS=Dictyostelium discoideum OX=44689 GN=DDB0186106 PE=4 SV=1	1.96702	2.00912e-09	11
Veg8h / Dev8h	Q54PJ1	sp|Q54PJ1|PRS10_DICDI 26S proteasome regulatory subunit 10B OS=Dictyostelium discoideum OX=44689 GN=psmC6 PE=1 SV=1	-0.607123	0.00368167	29
Veg8h / Dev8h	Q54PL7	tr|Q54PL7|Q54PL7_DICDI Uncharacterized protein OS=Dictyostelium discoideum OX=44689 GN=DDB0186024 PE=4 SV=1	1.10678	0.0344613	10
Veg8h / Dev8h	Q54PL9	tr|Q54PL9|Q54PL9_DICDI Uncharacterized protein OS=Dictyostelium discoideum OX=44689 GN=DDB0218606 PE=4 SV=1	0.75485	0.00412645	7
Veg8h / Dev8h	Q54PM1	tr|Q54PM1|Q54PM1_DICDI Uncharacterized protein OS=Dictyostelium discoideum OX=44689 GN=DDB0186020 PE=4 SV=1	-1.35732	4.23574e-06	18
Veg8h / Dev8h	Q54PN7	sp|Q54PN7|PRS6A_DICDI 26S proteasome regulatory subunit 6A homolog OS=Dictyostelium discoideum OX=44689 GN=psmC3 PE=1 SV=1	-0.985878	1.81268e-05	30
Veg8h / Dev8h	Q54PP1	sp|Q54PP1|ERG24_DICDI Delta(14)-sterol reductase OS=Dictyostelium discoideum OX=44689 GN=erg24 PE=3 SV=1	1.081	0.00136964	14
Veg8h / Dev8h	Q54PS3	tr|Q54PS3|Q54PS3_DICDI Uncharacterized protein OS=Dictyostelium discoideum OX=44689 GN=DDB0185967 PE=4 SV=1	-0.784425	0.0216938	3
Veg8h / Dev8h	Q54PS7	sp|Q54PS7|PLBLD_DICDI Phospholipase B-like protein D OS=Dictyostelium discoideum OX=44689 GN=plbD PE=3 SV=1	-3.14652	0.0167089	16
Veg8h / Dev8h	Q54PT9	sp|Q54PT9|MRFA_DICDI Myelin gene regulatory factor-like A OS=Dictyostelium discoideum OX=44689 GN=mrfA PE=1 SV=1	-1.50697	0.00102364	5
Veg8h / Dev8h	Q54PW5	sp|Q54PW5|DPH1_DICDI 2-(3-amino-3-carboxypropyl)histidine synthase subunit 1 OS=Dictyostelium discoideum OX=44689 GN=dph1 PE=3 SV=1	0.928693	0.000224877	7
Veg8h / Dev8h	Q54Q00;Q54Q01	tr|Q54Q00|Q54Q00_DICDI Uncharacterized protein OS=Dictyostelium discoideum OX=44689 GN=DDB0185894 PE=3 SV=1;tr|Q54Q01|Q54Q01_DICDI Uncharacterized protein OS=Dictyostelium discoideum OX=44689 GN=DDB0185893 PE=3 SV=1	1.20455	0.00742021	9
Veg8h / Dev8h	Q54Q05	sp|Q54Q05|ELOC_DICDI Elongin-C OS=Dictyostelium discoideum OX=44689 GN=tceb1 PE=3 SV=1	-0.64151	0.000115648	9
Veg8h / Dev8h	Q54Q36;Q54Q35	tr|Q54Q36|Q54Q36_DICDI Uncharacterized protein OS=Dictyostelium discoideum OX=44689 GN=DDB0185857 PE=4 SV=1;tr|Q54Q35|Q54Q35_DICDI Uncharacterized protein OS=Dictyostelium discoideum OX=44689 GN=DDB0185858 PE=4 SV=1	1.5423	0.0303999	3
Veg8h / Dev8h	Q54Q44	tr|Q54Q44|Q54Q44_DICDI C2H2 type Zn-finger-containing protein OS=Dictyostelium discoideum OX=44689 GN=DDB0216435 PE=4 SV=1	0.603866	0.00105923	15
Veg8h / Dev8h	Q54Q52	tr|Q54Q52|Q54Q52_DICDI Uncharacterized protein OS=Dictyostelium discoideum OX=44689 GN=DDB_G0284091 PE=4 SV=1	-0.710205	0.000115689	15
Veg8h / Dev8h	Q54Q75	tr|Q54Q75|Q54Q75_DICDI Uncharacterized protein OS=Dictyostelium discoideum OX=44689 GN=DDB0185814 PE=4 SV=1	-0.602821	6.31512e-07	16
Veg8h / Dev8h	Q54Q97	tr|Q54Q97|Q54Q97_DICDI Uncharacterized protein OS=Dictyostelium discoideum OX=44689 GN=DDB0218563 PE=4 SV=1	1.05823	0.00326797	9
Veg8h / Dev8h	Q54Q99	sp|Q54Q99|PH2AB_DICDI Serine/threonine-protein phosphatase 2A regulatory subunit phr2AB OS=Dictyostelium discoideum OX=44689 GN=phr2aB PE=3 SV=1	-0.636342	0.00119947	21
Veg8h / Dev8h	Q54QA0	sp|Q54QA0|PMS1_DICDI Mismatch repair endonuclease pms1 OS=Dictyostelium discoideum OX=44689 GN=pms1 PE=3 SV=1	0.609343	0.0166461	1
Veg8h / Dev8h	Q54QA4	tr|Q54QA4|Q54QA4_DICDI Uncharacterized protein OS=Dictyostelium discoideum OX=44689 GN=DDB0185787 PE=4 SV=1	0.607125	2.48966e-07	36
Veg8h / Dev8h	Q54QB1	sp|Q54QB1|ERK2_DICDI Extracellular signal-regulated kinase 2 OS=Dictyostelium discoideum OX=44689 GN=erkB PE=1 SV=1	-1.31236	1.65491e-05	31
Veg8h / Dev8h	Q54QB9	sp|Q54QB9|GACG_DICDI Rho GTPase-activating protein gacG OS=Dictyostelium discoideum OX=44689 GN=gacG PE=3 SV=1	0.703798	0.000741471	22
Veg8h / Dev8h	Q54QC3	tr|Q54QC3|Q54QC3_DICDI Uncharacterized protein OS=Dictyostelium discoideum OX=44689 GN=DDB0185766 PE=4 SV=1	0.717973	0.000964865	14
Veg8h / Dev8h	Q54QD9	sp|Q54QD9|CTSB_DICDI Cathepsin B OS=Dictyostelium discoideum OX=44689 GN=ctsB PE=3 SV=1	2.79645	0.000620542	7
Veg8h / Dev8h	Q54QE5	tr|Q54QE5|Q54QE5_DICDI Protein phosphatase 2C-related protein OS=Dictyostelium discoideum OX=44689 GN=DDB_G0283919 PE=3 SV=2	-1.30314	0.00058925	9
Veg8h / Dev8h	Q54QE7	tr|Q54QE7|Q54QE7_DICDI Esterase/lipase/thioesterase domain-containing protein OS=Dictyostelium discoideum OX=44689 GN=DDB_G0283915 PE=4 SV=1	1.39861	1.13478e-09	13
Veg8h / Dev8h	Q54QF3	tr|Q54QF3|Q54QF3_DICDI Uncharacterized protein OS=Dictyostelium discoideum OX=44689 GN=DDB0185734 PE=4 SV=1	-1.06863	0.000103267	7
Veg8h / Dev8h	Q54QF4	sp|Q54QF4|MGP4_DICDI Mental retardation GTPase activating protein homolog 4 OS=Dictyostelium discoideum OX=44689 GN=mgp4 PE=3 SV=1	-1.70608	9.35621e-05	19
Veg8h / Dev8h	Q54QH5	tr|Q54QH5|Q54QH5_DICDI Uncharacterized protein OS=Dictyostelium discoideum OX=44689 GN=DDB0185711 PE=4 SV=1	0.723893	0.0332197	1
Veg8h / Dev8h	Q54QI7	tr|Q54QI7|Q54QI7_DICDI Hydroxymethylglutaryl-CoA lyase OS=Dictyostelium discoideum OX=44689 GN=hmgL PE=4 SV=1	-1.64234	1.25483e-06	15
Veg8h / Dev8h	Q54QJ8	sp|Q54QJ8|Y8387_DICDI Uncharacterized protein DDB_G0283871 OS=Dictyostelium discoideum OX=44689 GN=DDB_G0283871 PE=2 SV=1	1.30457	5.79273e-12	18
Veg8h / Dev8h	Q54QJ9	sp|Q54QJ9|KAD2_DICDI Adenylate kinase OS=Dictyostelium discoideum OX=44689 GN=adkA PE=3 SV=1	0.676501	2.57678e-06	23
Veg8h / Dev8h	Q54QK2	tr|Q54QK2|Q54QK2_DICDI Uncharacterized protein OS=Dictyostelium discoideum OX=44689 GN=DDB0185681 PE=4 SV=1	1.519	0.0353824	9
Veg8h / Dev8h	Q54QK7	sp|Q54QK7|DIM1_DICDI Probable dimethyladenosine transferase OS=Dictyostelium discoideum OX=44689 GN=dimt1 PE=3 SV=1	1.57004	0.0038423	13
Veg8h / Dev8h	Q54QL3	tr|Q54QL3|Q54QL3_DICDI Uncharacterized protein OS=Dictyostelium discoideum OX=44689 GN=DDB0185672 PE=4 SV=1	-0.708673	0.0222728	6
Veg8h / Dev8h	Q54QM2	tr|Q54QM2|Q54QM2_DICDI Uncharacterized protein OS=Dictyostelium discoideum OX=44689 GN=DDB_G0283861 PE=4 SV=1	0.626398	0.00304281	7
Veg8h / Dev8h	Q54QN6	tr|Q54QN6|Q54QN6_DICDI Uncharacterized protein OS=Dictyostelium discoideum OX=44689 GN=DDB0185652 PE=4 SV=1	2.10995	5.94714e-17	16
Veg8h / Dev8h	Q54QP9	tr|Q54QP9|Q54QP9_DICDI Uncharacterized protein OS=Dictyostelium discoideum OX=44689 GN=DDB_G0283703 PE=4 SV=1	1.0123	0.0494256	6
Veg8h / Dev8h	Q54QQ2	sp|Q54QQ2|Y5634_DICDI Uncharacterized protein DDB_G0283697 OS=Dictyostelium discoideum OX=44689 GN=DDB_G0283697 PE=4 SV=1	-1.66541	0.00263042	10
Veg8h / Dev8h	Q54QR2	sp|Q54QR2|PSB7_DICDI Proteasome subunit beta type-7 OS=Dictyostelium discoideum OX=44689 GN=psmB7 PE=3 SV=1	-0.747906	5.56959e-11	11
Veg8h / Dev8h	Q54QS3|Q54CE0	sp|Q54QS3|DDX3_DICDI Probable ATP-dependent RNA helicase ddx3 OS=Dictyostelium discoideum OX=44689 GN=ddx3 PE=3 SV=1	0.634176	0.0293996	1
Veg8h / Dev8h	Q54QS9	tr|Q54QS9|Q54QS9_DICDI Uncharacterized protein OS=Dictyostelium discoideum OX=44689 GN=DDB0185607 PE=4 SV=1	-0.902703	0.0065425	14
Veg8h / Dev8h	Q54QT0	tr|Q54QT0|Q54QT0_DICDI Uncharacterized protein OS=Dictyostelium discoideum OX=44689 GN=DDB0185606 PE=4 SV=1	-2.4181	0.000378919	29
Veg8h / Dev8h	Q54QT7	sp|Q54QT7|CBPC_DICDI Calcium-binding protein C OS=Dictyostelium discoideum OX=44689 GN=cbpC PE=1 SV=1	-6.33052	4.80825e-14	15
Veg8h / Dev8h	Q54QT7|Q54QT9	sp|Q54QT7|CBPC_DICDI Calcium-binding protein C OS=Dictyostelium discoideum OX=44689 GN=cbpC PE=1 SV=1	-5.36532	0.000303546	3
Veg8h / Dev8h	Q54QT8	sp|Q54QT8|CBPG_DICDI Calcium-binding protein G OS=Dictyostelium discoideum OX=44689 GN=cbpG PE=1 SV=1	-5.52051	4.88474e-14	12
Veg8h / Dev8h	Q54QT9	sp|Q54QT9|CBPF_DICDI Calcium-binding protein F OS=Dictyostelium discoideum OX=44689 GN=cbpF PE=1 SV=1	-2.43134	4.11365e-07	7
Veg8h / Dev8h	Q54QU0	sp|Q54QU0|CBPFL_DICDI Calcium-binding protein F-like OS=Dictyostelium discoideum OX=44689 GN=cbp12 PE=4 SV=1	-3.91529	3.9929e-05	13
Veg8h / Dev8h	Q54QV0	sp|Q54QV0|MOB2_DICDI MOB kinase activator-like 2 OS=Dictyostelium discoideum OX=44689 GN=mob2 PE=3 SV=1	-0.716308	0.000348478	6
Veg8h / Dev8h	Q54QX0	sp|Q54QX0|CBPB_DICDI Calcium-binding protein B OS=Dictyostelium discoideum OX=44689 GN=cbpB PE=4 SV=1	0.826778	0.0275642	5
Veg8h / Dev8h	Q54QX8	tr|Q54QX8|Q54QX8_DICDI Uncharacterized protein OS=Dictyostelium discoideum OX=44689 GN=DDB0185556 PE=4 SV=1	-2.57572	1.04725e-14	8
Veg8h / Dev8h	Q54QY8	tr|Q54QY8|Q54QY8_DICDI Uncharacterized protein OS=Dictyostelium discoideum OX=44689 GN=DDB0185548 PE=4 SV=1	1.43483	4.64562e-06	14
Veg8h / Dev8h	Q54QZ5	sp|Q54QZ5|TREA_DICDI Trehalase OS=Dictyostelium discoideum OX=44689 GN=treh PE=3 SV=1	0.67554	1.31367e-09	8
Veg8h / Dev8h	Q54R18	tr|Q54R18|Q54R18_DICDI DUF51 family protein OS=Dictyostelium discoideum OX=44689 GN=DDB0216389 PE=4 SV=1	-2.34583	1.38653e-05	8
Veg8h / Dev8h	Q54R22	tr|Q54R22|Q54R22_DICDI Uncharacterized protein OS=Dictyostelium discoideum OX=44689 GN=DDB0185515 PE=4 SV=1	-4.15877	0.0137068	5
Veg8h / Dev8h	Q54R41	sp|Q54R41|GPA9_DICDI Guanine nucleotide-binding protein alpha-9 subunit OS=Dictyostelium discoideum OX=44689 GN=gpaI PE=2 SV=1	1.41417	3.16792e-11	15
Veg8h / Dev8h	Q54R47	sp|Q54R47|GCDH_DICDI Glutaryl-CoA dehydrogenase, mitochondrial OS=Dictyostelium discoideum OX=44689 GN=gcdh PE=3 SV=1	0.624703	0.0192734	16
Veg8h / Dev8h	Q54R48	tr|Q54R48|Q54R48_DICDI Uncharacterized protein OS=Dictyostelium discoideum OX=44689 GN=DDB_G0283409 PE=4 SV=1	-1.0968	0.0441234	5
Veg8h / Dev8h	Q54R62	sp|Q54R62|UCKC_DICDI Uridine-cytidine kinase C OS=Dictyostelium discoideum OX=44689 GN=udkC PE=3 SV=1	0.645191	7.35603e-06	20
Veg8h / Dev8h	Q54R89	tr|Q54R89|Q54R89_DICDI Uncharacterized protein OS=Dictyostelium discoideum OX=44689 GN=DDB0185451 PE=4 SV=1	0.772357	0.00462983	5
Veg8h / Dev8h	Q54R93	tr|Q54R93|Q54R93_DICDI Uncharacterized protein OS=Dictyostelium discoideum OX=44689 GN=DDB0185447 PE=4 SV=1	-7.07087	0.018181	16
Veg8h / Dev8h	Q54RA4	sp|Q54RA4|Y3291_DICDI Probable iron/ascorbate oxidoreductase DDB_G0283291 OS=Dictyostelium discoideum OX=44689 GN=DDB_G0283291 PE=3 SV=1	1.15454	3.32508e-06	20
Veg8h / Dev8h	Q54RA7	tr|Q54RA7|Q54RA7_DICDI Uncharacterized protein OS=Dictyostelium discoideum OX=44689 GN=DDB0185432 PE=4 SV=1	0.734236	0.010973	3
Veg8h / Dev8h	Q54RA8	sp|Q54RA8|ATPO_DICDI ATP synthase subunit O, mitochondrial OS=Dictyostelium discoideum OX=44689 GN=atp5O PE=3 SV=1	0.880162	0.000368298	22
Veg8h / Dev8h	Q54RB1	tr|Q54RB1|Q54RB1_DICDI Uncharacterized protein OS=Dictyostelium discoideum OX=44689 GN=DDB0185428 PE=4 SV=1	-1.43253	0.0232185	12
Veg8h / Dev8h	Q54RB5	tr|Q54RB5|Q54RB5_DICDI Uncharacterized protein OS=Dictyostelium discoideum OX=44689 GN=DDB0185424 PE=4 SV=1	0.717645	1.60313e-09	12
Veg8h / Dev8h	Q54RC0	tr|Q54RC0|Q54RC0_DICDI Uncharacterized protein OS=Dictyostelium discoideum OX=44689 GN=DDB0218473 PE=4 SV=1	-0.613143	0.00223868	28
Veg8h / Dev8h	Q54RD5	tr|Q54RD5|Q54RD5_DICDI Uncharacterized protein OS=Dictyostelium discoideum OX=44689 GN=DDB_G0283253 PE=4 SV=1	1.26304	0.000167463	7
Veg8h / Dev8h	Q54RE7	tr|Q54RE7|Q54RE7_DICDI Uncharacterized protein OS=Dictyostelium discoideum OX=44689 GN=DDB0185395 PE=4 SV=1	0.935986	0.0129192	8
Veg8h / Dev8h	Q54RF4	sp|Q54RF4|CBP4A_DICDI Calcium-binding protein 4a OS=Dictyostelium discoideum OX=44689 GN=cbpD1 PE=1 SV=1	-5.14404	4.18337e-17	16
Veg8h / Dev8h	Q54RI2	tr|Q54RI2|Q54RI2_DICDI Uncharacterized protein OS=Dictyostelium discoideum OX=44689 GN=DDB0185376 PE=4 SV=1	2.31076	0.000743837	4
Veg8h / Dev8h	Q54RI9	sp|Q54RI9|XPOT_DICDI Exportin-T OS=Dictyostelium discoideum OX=44689 GN=xpot PE=3 SV=1	0.625208	0.00784341	28
Veg8h / Dev8h	Q54RL8	tr|Q54RL8|Q54RL8_DICDI S-formylglutathione hydrolase OS=Dictyostelium discoideum OX=44689 GN=DDB0185342 PE=3 SV=1	-0.735346	0.000159064	17
Veg8h / Dev8h	Q54RM1	sp|Q54RM1|OSB7_DICDI Oxysterol-binding protein 7 OS=Dictyostelium discoideum OX=44689 GN=osbG PE=3 SV=1	1.08164	1.10833e-06	26
Veg8h / Dev8h	Q54RP4	tr|Q54RP4|Q54RP4_DICDI Uncharacterized protein OS=Dictyostelium discoideum OX=44689 GN=DDB0218432 PE=4 SV=1	1.40479	0.00160337	13
Veg8h / Dev8h	Q54RP6	sp|Q54RP6|DHKL_DICDI Hybrid signal transduction histidine kinase L OS=Dictyostelium discoideum OX=44689 GN=dhkL PE=3 SV=1	1.04248	0.0327289	5
Veg8h / Dev8h	Q54RQ1	sp|Q54RQ1|SODC3_DICDI Extracellular superoxide dismutase [Cu-Zn] 3 OS=Dictyostelium discoideum OX=44689 GN=sodC PE=2 SV=1	0.629097	0.00270585	7
Veg8h / Dev8h	Q54RR8	sp|Q54RR8|RDEA_DICDI Phosphorelay intermediate protein rdeA OS=Dictyostelium discoideum OX=44689 GN=rdeA PE=1 SV=1	-0.968852	0.00104603	11
Veg8h / Dev8h	Q54RS2	sp|Q54RS2|Y2856_DICDI Uncharacterized protein DDB_G0282957 OS=Dictyostelium discoideum OX=44689 GN=DDB_G0282957 PE=4 SV=1	0.580995	0.00122641	3
Veg8h / Dev8h	Q54RZ4	tr|Q54RZ4|Q54RZ4_DICDI Uncharacterized protein OS=Dictyostelium discoideum OX=44689 GN=orfSGP PE=4 SV=1	-1.61374	6.21202e-18	20
Veg8h / Dev8h	Q54RZ5	tr|Q54RZ5|Q54RZ5_DICDI Translocase of outer mitochondrial membrane OS=Dictyostelium discoideum OX=44689 GN=tom7 PE=4 SV=1	0.983179	0.000484392	4
Veg8h / Dev8h	Q54RZ7	sp|Q54RZ7|Y1199_DICDI Probable serine/threonine-protein kinase DDB_G0282895 OS=Dictyostelium discoideum OX=44689 GN=DDB_G0282895 PE=3 SV=1	-1.52555	8.45912e-06	17
Veg8h / Dev8h	Q54S02	sp|Q54S02|3HAO_DICDI 3-hydroxyanthranilate 3,4-dioxygenase OS=Dictyostelium discoideum OX=44689 GN=haao PE=3 SV=1	0.811467	0.0313291	13
Veg8h / Dev8h	Q54S03	sp|Q54S03|DDX18_DICDI Probable ATP-dependent RNA helicase ddx18 OS=Dictyostelium discoideum OX=44689 GN=ddx18 PE=3 SV=1	0.670545	2.70771e-06	28
Veg8h / Dev8h	Q54S15	tr|Q54S15|Q54S15_DICDI Uncharacterized protein OS=Dictyostelium discoideum OX=44689 GN=DDB0204946 PE=4 SV=1	2.19796	0.000187323	16
Veg8h / Dev8h	Q54S74	tr|Q54S74|Q54S74_DICDI Ankyrin repeat-containing protein OS=Dictyostelium discoideum OX=44689 GN=DDB_G0282633 PE=4 SV=2	-0.953869	0.0132335	11
Veg8h / Dev8h	Q54S87	tr|Q54S87|Q54S87_DICDI Ceramide synthase OS=Dictyostelium discoideum OX=44689 GN=crsA PE=4 SV=1	-0.642657	0.0363882	4
Veg8h / Dev8h	Q54S99	tr|Q54S99|Q54S99_DICDI Uncharacterized protein OS=Dictyostelium discoideum OX=44689 GN=DDB_G0282583 PE=4 SV=1	-4.41483	5.07523e-17	14
Veg8h / Dev8h	Q54SA1	sp|Q54SA1|PLDZ_DICDI Phospholipase D Z OS=Dictyostelium discoideum OX=44689 GN=pldZ PE=3 SV=1	1.70535	5.23378e-10	7
Veg8h / Dev8h	Q54SA5	sp|Q54SA5|WDR55_DICDI WD repeat-containing protein 55 homolog OS=Dictyostelium discoideum OX=44689 GN=wdr55 PE=3 SV=1	0.662188	0.000274502	14
Veg8h / Dev8h	Q54SB0	tr|B0G0Z1|B0G0Z1_DICDI Eukaryotic translation initiation factor 4E family protein OS=Dictyostelium discoideum OX=44689 GN=DDB_G0270910 PE=3 SV=2	0.886639	0.0106863	3
Veg8h / Dev8h	Q54SF6	tr|B0G0Z3|B0G0Z3_DICDI WD40 repeat-containing protein OS=Dictyostelium discoideum OX=44689 GN=DDB_G0271002 PE=4 SV=2	-0.840077	2.45171e-05	11
Veg8h / Dev8h	Q54SG3	sp|B0G102|CKS1_DICDI Cyclin-dependent kinases regulatory subunit OS=Dictyostelium discoideum OX=44689 GN=cks1 PE=3 SV=2	-0.855283	6.36769e-05	17
Veg8h / Dev8h	Q54SJ5	sp|B0G104|NIP7_DICDI 60S ribosome subunit biogenesis protein NIP7 homolog OS=Dictyostelium discoideum OX=44689 GN=nip7 PE=3 SV=2	-0.618361	0.0489202	14
Veg8h / Dev8h	Q54SK0	tr|B0G108|B0G108_DICDI DUF614 family protein OS=Dictyostelium discoideum OX=44689 GN=DDB_G0274237 PE=4 SV=1;tr|Q554H6|Q554H6_DICDI Uncharacterized protein OS=Dictyostelium discoideum OX=44689 GN=DDB0217601 PE=4 SV=2	-1.84704	0.0043922	12
Veg8h / Dev8h	Q54SN3	tr|B0G109|B0G109_DICDI Patatin family protein OS=Dictyostelium discoideum OX=44689 GN=DDB_G0274499 PE=4 SV=1	-0.735551	3.84781e-10	11
Veg8h / Dev8h	Q54SR9	tr|B0G109|B0G109_DICDI Patatin family protein OS=Dictyostelium discoideum OX=44689 GN=DDB_G0274499 PE=4 SV=1	0.687444	0.0121845	5
Veg8h / Dev8h	Q54SU8	tr|B0G112|B0G112_DICDI Beta-lactamase family protein OS=Dictyostelium discoideum OX=44689 GN=DDB_G0277337 PE=4 SV=2	-0.901358	2.09928e-05	25
Veg8h / Dev8h	Q54SV5	tr|B0G151|B0G151_DICDI Uncharacterized protein OS=Dictyostelium discoideum OX=44689 GN=DDB_G0285245 PE=4 SV=2	-1.12499	0.00786813	4
Veg8h / Dev8h	Q54SX7	tr|B0G155|B0G155_DICDI Seven transmembrane domain protein OS=Dictyostelium discoideum OX=44689 GN=DDB_G0285943 PE=4 SV=2	1.0999	0.0365578	4
Veg8h / Dev8h	Q54SZ9	tr|B0G168|B0G168_DICDI Starvation responsive small protein OS=Dictyostelium discoideum OX=44689 GN=srsA PE=4 SV=1;tr|A2V850|A2V850_DICDI Starvation responsive small protein A OS=Dictyostelium discoideum OX=44689 GN=srsA PE=2 SV=2	-4.20061	0.000199817	4
Veg8h / Dev8h	Q54T03	tr|B0G179|B0G179_DICDI C2 domain-containing protein OS=Dictyostelium discoideum OX=44689 GN=DDB_G0294603 PE=4 SV=2	1.00448	4.71615e-05	29
Veg8h / Dev8h	Q54T05	sp|B0G180|SPCS3_DICDI Signal peptidase complex subunit 3 OS=Dictyostelium discoideum OX=44689 GN=spcs3 PE=3 SV=2	1.46446	0.0307535	12
Veg8h / Dev8h	Q54T08	tr|B0G183|B0G183_DICDI Uncharacterized protein (Fragment) OS=Dictyostelium discoideum OX=44689 GN=DDB_G0295475 PE=4 SV=2	1.01577	0.0083196	9
Veg8h / Dev8h	Q54T10	tr|B0M0Q0|B0M0Q0_DICDI EGF-like domain-containing protein OS=Dictyostelium discoideum OX=44689 GN=DDB_G0276035 PE=4 SV=2	0.775998	0.0199922	2
Veg8h / Dev8h	Q54T13	tr|C7FZX3|C7FZX3_DICDI WD40 repeat-containing protein OS=Dictyostelium discoideum OX=44689 GN=nle1 PE=4 SV=2	1.15014	0.024058	10
Veg8h / Dev8h	Q54T23	tr|C7FZY8|C7FZY8_DICDI Histidine kinase OS=Dictyostelium discoideum OX=44689 GN=dhkI-2 PE=4 SV=1;sp|Q86AT9|DHKI_DICDI Hybrid signal transduction histidine kinase I OS=Dictyostelium discoideum OX=44689 GN=dhkI-1 PE=3 SV=2	0.659562	0.0117382	14
Veg8h / Dev8h	Q54T46	tr|C7G000|C7G000_DICDI N-terminal delta endotoxin domain-containing protein OS=Dictyostelium discoideum OX=44689 GN=DDB_G0277083 PE=4 SV=1	0.827985	0.0251121	16
Veg8h / Dev8h	Q54T61	tr|C7G000|C7G000_DICDI N-terminal delta endotoxin domain-containing protein OS=Dictyostelium discoideum OX=44689 GN=DDB_G0277083 PE=4 SV=1	1.26397	0.000203666	9
Veg8h / Dev8h	Q54T63	tr|C7G004|C7G004_DICDI Heat shock protein DnaJ family protein OS=Dictyostelium discoideum OX=44689 GN=DDB_G0304475 PE=4 SV=2	-0.729754	0.00277906	6
Veg8h / Dev8h	Q54T73	tr|C7G007|C7G007_DICDI Uncharacterized protein OS=Dictyostelium discoideum OX=44689 GN=DDB_G0295725 PE=4 SV=2	1.19674	2.48403e-08	17
Veg8h / Dev8h	Q54T80	tr|C7G036|C7G036_DICDI Uncharacterized protein OS=Dictyostelium discoideum OX=44689 GN=DDB_G0285243 PE=4 SV=2	1.08998	0.0293086	5
Veg8h / Dev8h	Q54T86	tr|C7G044|C7G044_DICDI Uncharacterized protein OS=Dictyostelium discoideum OX=44689 GN=DDB_G0295781 PE=4 SV=2	-1.49427	0.0362611	14
Veg8h / Dev8h	Q54T87	tr|C7G071|C7G071_DICDI Uncharacterized protein OS=Dictyostelium discoideum OX=44689 GN=DDB_G0295739 PE=4 SV=2	2.38582	1.96682e-13	18
Veg8h / Dev8h	Q54TD0	tr|C7G073|C7G073_DICDI Uncharacterized protein OS=Dictyostelium discoideum OX=44689 GN=DDB_G0295741 PE=4 SV=2	0.59839	0.014603	22
Veg8h / Dev8h	Q54TH9	tr|C7G077|C7G077_DICDI Uncharacterized protein OS=Dictyostelium discoideum OX=44689 GN=DDB_G0295799 PE=4 SV=2	0.769286	0.0360021	20
Veg8h / Dev8h	Q54TI4	tr|C7G078|C7G078_DICDI B_lectin domain-containing protein OS=Dictyostelium discoideum OX=44689 GN=DDB_G0295801 PE=4 SV=2	1.44258	2.05904e-05	9
Veg8h / Dev8h	Q54TK8	sp|O15692|DRE2_DICDI Anamorsin homolog OS=Dictyostelium discoideum OX=44689 GN=rsc43 PE=2 SV=2	1.36599	8.78198e-05	19
Veg8h / Dev8h	Q54TL0	sp|O15743|SPNA_DICDI Protein spalten OS=Dictyostelium discoideum OX=44689 GN=spnA PE=1 SV=2	-1.2027	0.00258208	24
Veg8h / Dev8h	Q54TL4	tr|O44007|O44007_DICDI NOSA OS=Dictyostelium discoideum OX=44689 GN=nosA PE=2 SV=2	0.975684	6.01052e-07	20
Veg8h / Dev8h	Q54TQ9	sp|O60952|LIME_DICDI LIM domain-containing protein E OS=Dictyostelium discoideum OX=44689 GN=limE PE=1 SV=2	1.02859	0.000428325	5
Veg8h / Dev8h	Q54TR2	sp|O60999|CUL1_DICDI Cullin-1 OS=Dictyostelium discoideum OX=44689 GN=culA PE=1 SV=2	0.923719	0.00310056	13
Veg8h / Dev8h	Q54TR7	sp|O61125|STK4_DICDI Serine/threonine-protein kinase 4 homolog A OS=Dictyostelium discoideum OX=44689 GN=krsA PE=1 SV=2	0.670738	0.000997849	17
Veg8h / Dev8h	Q54TS5	tr|O76740|O76740_DICDI Cytochrome c oxidase assembly protein OS=Dictyostelium discoideum OX=44689 GN=coxA PE=3 SV=2	1.08135	1.23185e-06	9
Veg8h / Dev8h	Q54TT8	sp|O77033|CYC8_DICDI General transcriptional corepressor trfA OS=Dictyostelium discoideum OX=44689 GN=trfA PE=2 SV=2	0.93542	0.00907699	8
Veg8h / Dev8h	Q54TU1	sp|O77203|PIAA_DICDI Protein pianissimo A OS=Dictyostelium discoideum OX=44689 GN=piaA PE=1 SV=2	1.35017	0.0146888	4
Veg8h / Dev8h	Q54TU2	sp|O77257|P17_DICDI Protein gp17 OS=Dictyostelium discoideum OX=44689 GN=p17 PE=2 SV=2	-0.74722	5.29368e-42	120
Veg8h / Dev8h	Q54TY0	sp|O96042|DIA2_DICDI Differentiation-associated protein 2 OS=Dictyostelium discoideum OX=44689 GN=dia2 PE=2 SV=2	-1.18585	0.0436264	7
Veg8h / Dev8h	Q54TY9	tr|O96070|O96070_DICDI Cell surface glycoprotein gp138 OS=Dictyostelium discoideum OX=44689 GN=GP138C PE=4 SV=1	-1.00658	9.44138e-06	20
Veg8h / Dev8h	Q54U01	tr|O96070|O96070_DICDI Cell surface glycoprotein gp138 OS=Dictyostelium discoideum OX=44689 GN=GP138C PE=4 SV=1	-0.608528	0.000599509	34
Veg8h / Dev8h	Q54U08	sp|O96622|ARPC1_DICDI Actin-related protein 2/3 complex subunit 1 OS=Dictyostelium discoideum OX=44689 GN=arcA PE=1 SV=2	-3.51908	0.00207206	28
Veg8h / Dev8h	Q54U17	sp|O96624|ARPC3_DICDI Actin-related protein 2/3 complex subunit 3 OS=Dictyostelium discoideum OX=44689 GN=arcC PE=1 SV=2	-0.784619	0.0166263	6
Veg8h / Dev8h	Q54U18	sp|O96759|ADAS_DICDI Alkyldihydroxyacetonephosphate synthase OS=Dictyostelium discoideum OX=44689 GN=eapA PE=1 SV=2	0.916479	0.0120792	3
Veg8h / Dev8h	Q54U46	sp|O96923|GNRA_DICDI Gelsolin-related protein of 125 kDa OS=Dictyostelium discoideum OX=44689 GN=gnrA PE=1 SV=2	1.89946	7.24021e-16	15
Veg8h / Dev8h	Q54U48	sp|O97113|CAD2_DICDI Putative calcium-dependent cell adhesion molecule 2 OS=Dictyostelium discoideum OX=44689 GN=cad2 PE=2 SV=2	-1.26845	0.000334556	13
Veg8h / Dev8h	Q54U63	sp|O97470|ADT_DICDI Mitochondrial substrate carrier family protein ancA OS=Dictyostelium discoideum OX=44689 GN=ancA PE=1 SV=2	1.39385	0.000609532	23
Veg8h / Dev8h	Q54U89	sp|P04988|CYSP1_DICDI Cysteine proteinase 1 OS=Dictyostelium discoideum OX=44689 GN=cprA PE=2 SV=3	1.49463	0.000992718	8
Veg8h / Dev8h	Q54U91	sp|P04989|CYSP2_DICDI Cysteine proteinase 2 OS=Dictyostelium discoideum OX=44689 GN=cprB PE=2 SV=2	0.919233	0.0161854	9
Veg8h / Dev8h	Q54U94	sp|P05987|KAPR_DICDI cAMP-dependent protein kinase regulatory subunit OS=Dictyostelium discoideum OX=44689 GN=pkaR PE=1 SV=2	0.722476	5.38255e-07	13
Veg8h / Dev8h	Q54U95	sp|P07830|ACT1_DICDI Major actin OS=Dictyostelium discoideum OX=44689 GN=act1 PE=1 SV=2;sp|Q55EU6|ACT23_DICDI Putative actin-23 OS=Dictyostelium discoideum OX=44689 GN=act23 PE=1 SV=1	0.758163	3.90245e-05	22
Veg8h / Dev8h	Q54UB5	sp|P07830|ACT1_DICDI Major actin OS=Dictyostelium discoideum OX=44689 GN=act1 PE=1 SV=2;sp|Q55EU6|ACT23_DICDI Putative actin-23 OS=Dictyostelium discoideum OX=44689 GN=act23 PE=1 SV=1	-0.654017	4.95732e-07	33
Veg8h / Dev8h	Q54UD1	sp|P08796|CSA_DICDI Contact site A protein OS=Dictyostelium discoideum OX=44689 GN=csaA PE=1 SV=4	-0.797053	0.000850851	34
Veg8h / Dev8h	Q54UI1	sp|P0C8Z6|Y8135_DICDI Putative neugrin-like protein DDB_G0288135 OS=Dictyostelium discoideum OX=44689 GN=DDB_G0288135 PE=3 SV=2	1.24341	0.0270492	3
Veg8h / Dev8h	Q54UI6	sp|P0CD60|FRMC_DICDI FERM domain-containing protein C OS=Dictyostelium discoideum OX=44689 GN=frmC PE=4 SV=2	2.19631	0.0109902	6
Veg8h / Dev8h	Q54UJ0	sp|P11872|M3R_DICDI cAMP-regulated M3R protein OS=Dictyostelium discoideum OX=44689 GN=prtB PE=2 SV=5	-0.751801	9.31433e-12	37
Veg8h / Dev8h	Q54UJ1	sp|P13466|GELA_DICDI Gelation factor OS=Dictyostelium discoideum OX=44689 GN=abpC PE=1 SV=2	-3.33744	1.08503e-16	16
Veg8h / Dev8h	Q54UM5	sp|P13723|HEXA1_DICDI Beta-hexosaminidase subunit A1 OS=Dictyostelium discoideum OX=44689 GN=hexa1 PE=1 SV=2	-1.06661	0.0143045	1
Veg8h / Dev8h	Q54UU6	sp|P15064|RASG_DICDI Ras-like protein rasG OS=Dictyostelium discoideum OX=44689 GN=rasG PE=1 SV=2	0.621456	0.00680701	17
Veg8h / Dev8h	Q54UU7	sp|P16051|GPA2_DICDI Guanine nucleotide-binding protein alpha-2 subunit OS=Dictyostelium discoideum OX=44689 GN=gpaB PE=1 SV=4	1.31439	0.000102	18
Veg8h / Dev8h	Q54UU9	sp|P16642|CSBA_DICDI Glycoprotein 24A OS=Dictyostelium discoideum OX=44689 GN=csbA PE=2 SV=1	0.907677	0.0181061	8
Veg8h / Dev8h	Q54UV0	sp|P16642|CSBA_DICDI Glycoprotein 24A OS=Dictyostelium discoideum OX=44689 GN=csbA PE=2 SV=1	0.727821	4.17282e-05	55
Veg8h / Dev8h	Q54UV2	sp|P16643|CSBB_DICDI Glycoprotein 24B OS=Dictyostelium discoideum OX=44689 GN=csbB PE=2 SV=2	1.07324	1.23139e-14	39
Veg8h / Dev8h	Q54UX3	sp|P16894|GPA1_DICDI Guanine nucleotide-binding protein alpha-1 subunit OS=Dictyostelium discoideum OX=44689 GN=gpaA PE=2 SV=2	2.33962	7.09405e-05	17
Veg8h / Dev8h	Q54UX5	sp|P18142|D2_DICDI cAMP-regulated D2 protein OS=Dictyostelium discoideum OX=44689 GN=D2 PE=2 SV=4	-1.46375	9.0883e-35	29
Veg8h / Dev8h	Q54UX5|Q54UD6	sp|P18613|RAPA_DICDI Ras-related protein rapA OS=Dictyostelium discoideum OX=44689 GN=rapA PE=1 SV=2	-1.60426	0.0434746	1
Veg8h / Dev8h	Q54V71	sp|P21837|CRYS_DICDI Crystal protein OS=Dictyostelium discoideum OX=44689 GN=cryS PE=1 SV=1	0.918968	0.0101704	3
Veg8h / Dev8h	Q54V78	sp|P21837|CRYS_DICDI Crystal protein OS=Dictyostelium discoideum OX=44689 GN=cryS PE=1 SV=1	-1.35112	5.45017e-12	33
Veg8h / Dev8h	Q54VA7	sp|P22467|MYOA_DICDI Myosin IA heavy chain OS=Dictyostelium discoideum OX=44689 GN=myoA PE=3 SV=3	3.10845	0.0201359	6
Veg8h / Dev8h	Q54VB3	sp|P22684|RLA1_DICDI 60S acidic ribosomal protein P1 OS=Dictyostelium discoideum OX=44689 GN=rplp1 PE=3 SV=2	1.65609	1.6029e-09	10
Veg8h / Dev8h	Q54VB6	sp|P25323|MYLKA_DICDI Myosin light chain kinase A OS=Dictyostelium discoideum OX=44689 GN=mlkA PE=1 SV=3	-2.68667	0.0101789	11
Veg8h / Dev8h	Q54VB8	sp|P26199|PROF1_DICDI Profilin-1 OS=Dictyostelium discoideum OX=44689 GN=proA PE=2 SV=2	0.606611	1.02367e-05	14
Veg8h / Dev8h	Q54VB9	sp|P29505|COX5_DICDI Cytochrome c oxidase subunit 5 OS=Dictyostelium discoideum OX=44689 GN=cxeA PE=1 SV=4	1.49916	0.0464186	10
Veg8h / Dev8h	Q54VC5	sp|P30815|COX4_DICDI Cytochrome c oxidase subunit 4, mitochondrial OS=Dictyostelium discoideum OX=44689 GN=cxdA PE=2 SV=3	-0.615638	0.00597013	11
Veg8h / Dev8h	Q54VC7	sp|P32254|RASS_DICDI Ras-like protein rasS OS=Dictyostelium discoideum OX=44689 GN=rasS PE=2 SV=2	1.34476	0.0364966	6
Veg8h / Dev8h	Q54VD8	sp|P34044|GPA6_DICDI Guanine nucleotide-binding protein alpha-6 subunit OS=Dictyostelium discoideum OX=44689 GN=gpaF PE=2 SV=3	0.671964	0.00472582	18
Veg8h / Dev8h	Q54VF1	sp|P34046|GPA8_DICDI Guanine nucleotide-binding protein alpha-8 subunit OS=Dictyostelium discoideum OX=44689 GN=gpaH PE=2 SV=3	0.995265	6.95379e-06	25
Veg8h / Dev8h	Q54VG0	sp|P34090|CMF_DICDI Conditioned medium factor OS=Dictyostelium discoideum OX=44689 GN=cmfA PE=1 SV=3	0.684304	3.52342e-07	35
Veg8h / Dev8h	Q54VG1	sp|P34092|MYOB_DICDI Myosin IB heavy chain OS=Dictyostelium discoideum OX=44689 GN=myoB PE=1 SV=3	3.78075	9.89589e-10	23
Veg8h / Dev8h	Q54VI5	sp|P34098|MANA_DICDI Lysosomal alpha-mannosidase OS=Dictyostelium discoideum OX=44689 GN=manA PE=1 SV=3	-1.0289	0.00218878	3
Veg8h / Dev8h	Q54VJ9	sp|P34099|KAPC_DICDI cAMP-dependent protein kinase catalytic subunit OS=Dictyostelium discoideum OX=44689 GN=pkaC PE=1 SV=3	0.613871	3.03255e-05	19
Veg8h / Dev8h	Q54VK2	sp|P34101|FHKC_DICDI Probable serine/threonine-protein kinase fhkC OS=Dictyostelium discoideum OX=44689 GN=fhkC PE=3 SV=3	0.663339	0.000249618	11
Veg8h / Dev8h	Q54VL5	sp|P34103|PK4_DICDI Protein kinase 4 (Fragment) OS=Dictyostelium discoideum OX=44689 GN=pkgD PE=3 SV=3	-1.05101	0.0010763	16
Veg8h / Dev8h	Q54VM9	sp|P34115|G13A_DICDI Cell surface glycoprotein gp138A OS=Dictyostelium discoideum OX=44689 GN=GP138A PE=1 SV=2	0.917858	2.4023e-05	12
Veg8h / Dev8h	Q54VP7	sp|P34116|G13B_DICDI Cell surface glycoprotein gp138B OS=Dictyostelium discoideum OX=44689 GN=GP138B PE=1 SV=2	-1.24168	0.0254694	4
Veg8h / Dev8h	Q54VQ7	sp|P34117|CDK5_DICDI Cyclin-dependent kinase 5 homolog OS=Dictyostelium discoideum OX=44689 GN=cdk5 PE=2 SV=3	-1.13839	0.000189972	42
Veg8h / Dev8h	Q54VS1	sp|P34119|PSA4_DICDI Proteasome subunit alpha type-4 OS=Dictyostelium discoideum OX=44689 GN=psmA4 PE=2 SV=2	0.879746	0.031456	8
Veg8h / Dev8h	Q54VS2	sp|P34120|PSA7_DICDI Proteasome subunit alpha type-7 OS=Dictyostelium discoideum OX=44689 GN=psmA7 PE=3 SV=2	-1.11918	0.0183948	7
Veg8h / Dev8h	Q54VT4	sp|P34121|COAA_DICDI Coactosin OS=Dictyostelium discoideum OX=44689 GN=coaA PE=1 SV=2	1.24633	0.000663154	14
Veg8h / Dev8h	Q54VU4	sp|P34123|PRS6B_DICDI 26S proteasome regulatory subunit 6B homolog OS=Dictyostelium discoideum OX=44689 GN=psmC4 PE=1 SV=2	-0.997415	0.0405131	13
Veg8h / Dev8h	Q54VU5	sp|P34124|PRS8_DICDI 26S proteasome regulatory subunit 8 OS=Dictyostelium discoideum OX=44689 GN=psmC5 PE=1 SV=2	-0.609731	1.65249e-06	30
Veg8h / Dev8h	Q54VV3|Q54VZ2	sp|P34124|PRS8_DICDI 26S proteasome regulatory subunit 8 OS=Dictyostelium discoideum OX=44689 GN=psmC5 PE=1 SV=2	1.07397	0.00865795	1
Veg8h / Dev8h	Q54VW1	sp|P34137|PTP1_DICDI Tyrosine-protein phosphatase 1 OS=Dictyostelium discoideum OX=44689 GN=ptpA1-1 PE=2 SV=3	1.71732	0.00418745	6
Veg8h / Dev8h	Q54VY2	sp|P34146|RAC1C_DICDI Rho-related protein rac1C OS=Dictyostelium discoideum OX=44689 GN=rac1C PE=1 SV=3	1.81313	7.9504e-08	11
Veg8h / Dev8h	Q54W21	sp|P35401|CRAC_DICDI Protein CRAC OS=Dictyostelium discoideum OX=44689 GN=dagA PE=1 SV=5	0.630518	0.0100793	8
Veg8h / Dev8h	Q54W35	sp|P42527|MHCKA_DICDI Myosin heavy chain kinase A OS=Dictyostelium discoideum OX=44689 GN=mhkA PE=1 SV=2	0.851553	8.70587e-05	29
Veg8h / Dev8h	Q54W77	sp|P42527|MHCKA_DICDI Myosin heavy chain kinase A OS=Dictyostelium discoideum OX=44689 GN=mhkA PE=1 SV=2	-1.55816	0.0427222	2
Veg8h / Dev8h	Q54W87	sp|P42529|CBPA_DICDI Calcium-binding protein A OS=Dictyostelium discoideum OX=44689 GN=cbpA PE=2 SV=2	-2.43814	0.0313443	4
Veg8h / Dev8h	Q54W95	sp|P51136|GSK3_DICDI Glycogen synthase kinase-3 OS=Dictyostelium discoideum OX=44689 GN=gskA PE=1 SV=3	-0.942859	0.00745917	16
Veg8h / Dev8h	Q54WA1	sp|P54201|UBPA_DICDI Ubiquitin carboxyl-terminal hydrolase A OS=Dictyostelium discoideum OX=44689 GN=ubpA PE=2 SV=3	1.58564	0.0249678	2
Veg8h / Dev8h	Q54WA4	sp|P54639|CYSP4_DICDI Cysteine proteinase 4 OS=Dictyostelium discoideum OX=44689 GN=cprD PE=2 SV=3	0.760399	4.47271e-06	8
Veg8h / Dev8h	Q54WC4	sp|P54640|CYSP5_DICDI Cysteine proteinase 5 OS=Dictyostelium discoideum OX=44689 GN=cprE PE=2 SV=3	-1.02601	8.85399e-13	22
Veg8h / Dev8h	Q54WD1	sp|P54641|VA0D_DICDI V-type proton ATPase subunit d OS=Dictyostelium discoideum OX=44689 GN=vatD-1 PE=1 SV=3	0.667178	0.0453913	6
Veg8h / Dev8h	Q54WD8	sp|P54644|KRAC_DICDI RAC family serine/threonine-protein kinase homolog OS=Dictyostelium discoideum OX=44689 GN=pkbA PE=1 SV=2	2.9583	3.45282e-09	15
Veg8h / Dev8h	Q54WD9	sp|P54653|CBP2_DICDI Calcium-binding protein 2 OS=Dictyostelium discoideum OX=44689 GN=cbp2 PE=2 SV=2	0.815645	0.000346169	18
Veg8h / Dev8h	Q54WG9	sp|P54654|CAP_DICDI Adenylyl cyclase-associated protein OS=Dictyostelium discoideum OX=44689 GN=cap PE=1 SV=2	-0.791757	0.0476367	1
Veg8h / Dev8h	Q54WH5	sp|P54657|CAD1_DICDI Calcium-dependent cell adhesion molecule 1 OS=Dictyostelium discoideum OX=44689 GN=cadA PE=1 SV=2	-0.927148	0.00210795	33
Veg8h / Dev8h	Q54WH7	sp|P54670|CAF1_DICDI Calfumirin-1 OS=Dictyostelium discoideum OX=44689 GN=cafA PE=2 SV=2	-1.20792	0.0460783	4
Veg8h / Dev8h	Q54WI8	sp|P54678|ATC1_DICDI Calcium-transporting ATPase PAT1 OS=Dictyostelium discoideum OX=44689 GN=patA PE=2 SV=3	-0.682702	2.389e-13	20
Veg8h / Dev8h	Q54WJ9	sp|P54679|PMA1_DICDI Probable plasma membrane ATPase OS=Dictyostelium discoideum OX=44689 GN=patB PE=2 SV=3	0.883922	1.53901e-06	34
Veg8h / Dev8h	Q54WK0	sp|P54680|FIMB_DICDI Fimbrin OS=Dictyostelium discoideum OX=44689 GN=fimA PE=2 SV=3	1.48135	0.0128644	3
Veg8h / Dev8h	Q54WL7	sp|P54872|HMCSA_DICDI Hydroxymethylglutaryl-CoA synthase A OS=Dictyostelium discoideum OX=44689 GN=hgsA PE=1 SV=3	0.696675	0.00685083	28
Veg8h / Dev8h	Q54WP3	sp|Q03100|CYAA_DICDI Adenylate cyclase, aggregation specific OS=Dictyostelium discoideum OX=44689 GN=acaA PE=1 SV=3	0.797424	0.0366526	7
Veg8h / Dev8h	Q54WR3	sp|Q1ZXA8|Y1625_DICDI Uncharacterized protein DDB_G0292160 OS=Dictyostelium discoideum OX=44689 GN=DDB_G0292160 PE=3 SV=2	1.82719	3.08714e-17	34
Veg8h / Dev8h	Q54WS7	tr|Q1ZXB4|Q1ZXB4_DICDI Mannosyltransferase OS=Dictyostelium discoideum OX=44689 GN=smp3 PE=3 SV=2	-0.918442	1.20062e-08	7
Veg8h / Dev8h	Q54WS9	sp|Q1ZXC2|PAP1B_DICDI Polyadenylate-binding protein 1-B OS=Dictyostelium discoideum OX=44689 GN=pabpc1B PE=3 SV=2	-1.19999	0.0432842	4
Veg8h / Dev8h	Q54WT0	tr|Q1ZXC3|Q1ZXC3_DICDI Aminotransferase class-III OS=Dictyostelium discoideum OX=44689 GN=DDB_G0290721 PE=3 SV=2	-0.630884	0.00896197	16
Veg8h / Dev8h	Q54WT9	sp|Q1ZXD3|PSMD3_DICDI 26S proteasome non-ATPase regulatory subunit 3 OS=Dictyostelium discoideum OX=44689 GN=psmD3 PE=1 SV=2	0.663762	0.0169444	21
Veg8h / Dev8h	Q54WW0	sp|Q1ZXE2|Y7875_DICDI PH domain-containing protein DDB_G0287875 OS=Dictyostelium discoideum OX=44689 GN=DDB_G0287875 PE=2 SV=2	0.873084	0.0151803	12
Veg8h / Dev8h	Q54WW1	sp|Q1ZXG6|C5131_DICDI Probable cytochrome P450 513A1 OS=Dictyostelium discoideum OX=44689 GN=cyp513A1 PE=3 SV=2	-1.74176	0.00115873	11
Veg8h / Dev8h	Q54WW3	sp|Q1ZXG8|D1060_DICDI Probable tyrosine-protein phosphatase DG1060 OS=Dictyostelium discoideum OX=44689 GN=DG1060 PE=3 SV=2	0.582336	0.0102615	1
Veg8h / Dev8h	Q54WY8	tr|Q1ZXH5|Q1ZXH5_DICDI Calcium-binding EF-hand domain-containing protein OS=Dictyostelium discoideum OX=44689 GN=DDB_G0279681 PE=4 SV=2	-1.10777	0.0158582	12
Veg8h / Dev8h	Q54WZ6	sp|Q1ZXH9|CP51_DICDI Probable lanosterol 14-alpha demethylase OS=Dictyostelium discoideum OX=44689 GN=cyp51 PE=3 SV=2	1.64806	0.000263043	8
Veg8h / Dev8h	Q54X04	tr|Q1ZXJ3|Q1ZXJ3_DICDI Phosphatidylserine synthase OS=Dictyostelium discoideum OX=44689 GN=pssA PE=4 SV=2	0.928658	0.000639362	27
Veg8h / Dev8h	Q54X08	sp|Q1ZXK2|FORG_DICDI Formin-G OS=Dictyostelium discoideum OX=44689 GN=forG PE=1 SV=2	-0.937411	0.00268779	14
Veg8h / Dev8h	Q54X16	sp|Q23884|RM11_DICDI 60S ribosomal protein L11, mitochondrial OS=Dictyostelium discoideum OX=44689 GN=mrpl11 PE=3 SV=2	-1.0491	0.000131463	12
Veg8h / Dev8h	Q54X40	sp|Q23885|MP21_DICDI Uncharacterized mitochondrial protein 21 OS=Dictyostelium discoideum OX=44689 GN=DidioMp21 PE=4 SV=2	-1.40952	0.00275597	7
Veg8h / Dev8h	Q54X80	sp|Q23892|GLUA_DICDI Lysosomal beta glucosidase OS=Dictyostelium discoideum OX=44689 GN=gluA PE=1 SV=3	1.16693	7.66845e-10	9
Veg8h / Dev8h	Q54X81	sp|Q23911|29C_DICDI Protein 29C OS=Dictyostelium discoideum OX=44689 GN=29C PE=3 SV=3	1.96537	0.00099844	10
Veg8h / Dev8h	Q54X86	sp|Q23915|KINX_DICDI Probable serine/threonine-protein kinase kinX OS=Dictyostelium discoideum OX=44689 GN=kinX PE=3 SV=3	1.79703	0.000137299	10
Veg8h / Dev8h	Q54X87	sp|Q23917|PDE2_DICDI 3,5-cyclic-nucleotide phosphodiesterase regA OS=Dictyostelium discoideum OX=44689 GN=regA PE=1 SV=2	-0.902895	0.00613548	3
Veg8h / Dev8h	Q54XB6	sp|Q27562|PSA1_DICDI Proteasome subunit alpha type-1 OS=Dictyostelium discoideum OX=44689 GN=psmA1 PE=3 SV=2	0.736474	1.65011e-05	9
Veg8h / Dev8h	Q54XI0	sp|Q4W6B5|MPPB_DICDI Mitochondrial-processing peptidase subunit beta OS=Dictyostelium discoideum OX=44689 GN=mppB PE=1 SV=2	1.73853	0.00251678	9
Veg8h / Dev8h	Q54XK0	tr|Q54AQ0|Q54AQ0_DICDI Unclassified GTPase OS=Dictyostelium discoideum OX=44689 GN=DDB0230045 PE=4 SV=2	0.772476	0.013218	4
Veg8h / Dev8h	Q54XN5	sp|Q54B10|REDA_DICDI NADPH oxidoreductase A OS=Dictyostelium discoideum OX=44689 GN=redA PE=2 SV=2	0.785227	5.11843e-05	5
Veg8h / Dev8h	Q54XQ2	sp|Q54B20|SDHF2_DICDI Succinate dehydrogenase assembly factor 2, mitochondrial OS=Dictyostelium discoideum OX=44689 GN=DDB_G0293946 PE=3 SV=2	-0.835239	0.0290323	7
Veg8h / Dev8h	Q54XQ3	tr|Q54B24|Q54B24_DICDI Uncharacterized protein OS=Dictyostelium discoideum OX=44689 GN=DDB_G0293982 PE=4 SV=2	0.936517	0.0453799	18
Veg8h / Dev8h	Q54XQ5	sp|Q54B75|Y2163_DICDI Uncharacterized protein DDB_G0293860 OS=Dictyostelium discoideum OX=44689 GN=DDB_G0293860 PE=4 SV=2	1.03525	0.0485727	13
Veg8h / Dev8h	Q54XQ6	tr|Q54BA1|Q54BA1_DICDI Uncharacterized protein OS=Dictyostelium discoideum OX=44689 GN=DDB0192129 PE=4 SV=2	0.79131	0.043006	16
Veg8h / Dev8h	Q54XR1	sp|Q54BC6|PSMD2_DICDI 26S proteasome non-ATPase regulatory subunit 2 OS=Dictyostelium discoideum OX=44689 GN=psmD2 PE=1 SV=2	0.603044	0.0101197	13
Veg8h / Dev8h	Q54XS6	sp|Q54BC8|PSB5_DICDI Proteasome subunit beta type-5 OS=Dictyostelium discoideum OX=44689 GN=psmB5 PE=1 SV=2	0.744536	0.0024356	5
Veg8h / Dev8h	Q54XS9	sp|Q54BH5|Y3730_DICDI PI-PLC X-box domain-containing protein DDB_G0293730 OS=Dictyostelium discoideum OX=44689 GN=DDB_G0293730 PE=4 SV=3	-0.705664	0.0417462	14
Veg8h / Dev8h	Q54XT1	tr|Q54BH7|Q54BH7_DICDI Nicotinamidase OS=Dictyostelium discoideum OX=44689 GN=pncA PE=4 SV=2	-1.66464	0.0382328	4
Veg8h / Dev8h	Q54XV4	tr|Q54BI7|Q54BI7_DICDI Uncharacterized protein OS=Dictyostelium discoideum OX=44689 GN=DDB0192039 PE=4 SV=1	-0.772979	0.00136722	5
Veg8h / Dev8h	Q54XW5	tr|Q54BI7|Q54BI7_DICDI Uncharacterized protein OS=Dictyostelium discoideum OX=44689 GN=DDB0192039 PE=4 SV=1	-1.38825	0.00661299	9
Veg8h / Dev8h	Q54XX5	tr|Q54BI8|Q54BI8_DICDI Uncharacterized protein OS=Dictyostelium discoideum OX=44689 GN=DDB0219884 PE=4 SV=1	-0.736229	0.000542897	29
Veg8h / Dev8h	Q54Y89	tr|Q54BI8|Q54BI8_DICDI Uncharacterized protein OS=Dictyostelium discoideum OX=44689 GN=DDB0219884 PE=4 SV=1	-0.750926	0.0475759	5
Veg8h / Dev8h	Q54YA0	tr|Q54BJ4|Q54BJ4_DICDI Uncharacterized protein OS=Dictyostelium discoideum OX=44689 GN=DDB0192033 PE=4 SV=2	1.47135	2.03894e-31	42
Veg8h / Dev8h	Q54YA2	sp|Q54BK0|NFX1_DICDI Transcriptional repressor NF-X1 homolog OS=Dictyostelium discoideum OX=44689 GN=nfx1 PE=3 SV=2	0.890643	2.60849e-19	29
Veg8h / Dev8h	Q54YA4	tr|Q54BK7|Q54BK7_DICDI Uncharacterized protein OS=Dictyostelium discoideum OX=44689 GN=DDB0192021 PE=4 SV=2	1.1335	0.000233354	5
Veg8h / Dev8h	Q54YA7	tr|Q54BL7|Q54BL7_DICDI Uncharacterized protein OS=Dictyostelium discoideum OX=44689 GN=DDB0192012 PE=4 SV=2	1.19132	1.88232e-10	29
Veg8h / Dev8h	Q54YC0	sp|Q54BQ5|NSF1C_DICDI NSFL1 cofactor p47 homolog OS=Dictyostelium discoideum OX=44689 GN=nsfl1c PE=3 SV=2	0.855945	0.0260376	3
Veg8h / Dev8h	Q54YC2	sp|Q54BQ8|LYSG4_DICDI Probable GH family 25 lysozyme 4 OS=Dictyostelium discoideum OX=44689 GN=DDB_G0293492 PE=3 SV=2	0.793517	0.0334321	16
Veg8h / Dev8h	Q54YD3	tr|Q54BS1|Q54BS1_DICDI WD40 repeat-containing protein OS=Dictyostelium discoideum OX=44689 GN=cirh1a PE=4 SV=3	0.729717	6.43475e-06	15
Veg8h / Dev8h	Q54YE5	tr|Q54BS2|Q54BS2_DICDI Purple acid phosphatase OS=Dictyostelium discoideum OX=44689 GN=DDB0191955 PE=3 SV=2	0.791212	0.00156034	8
Veg8h / Dev8h	Q54YF8	tr|Q54BT7|Q54BT7_DICDI Uncharacterized protein (Fragment) OS=Dictyostelium discoideum OX=44689 GN=DDB0229809 PE=4 SV=2	1.14695	0.0473678	22
Veg8h / Dev8h	Q54YG0	tr|Q54BU3|Q54BU3_DICDI Uncharacterized protein OS=Dictyostelium discoideum OX=44689 GN=DDB0219855 PE=4 SV=2	-0.586668	3.35726e-06	13
Veg8h / Dev8h	Q54YJ3	sp|Q54BU4|ABCB1_DICDI ABC transporter B family member 1 OS=Dictyostelium discoideum OX=44689 GN=abcB1 PE=3 SV=2	0.589729	0.0122978	4
Veg8h / Dev8h	Q54YK4	sp|Q54BW5|DUT_DICDI Deoxyuridine 5-triphosphate nucleotidohydrolase OS=Dictyostelium discoideum OX=44689 GN=dut PE=1 SV=2	0.685294	0.00327782	3
Veg8h / Dev8h	Q54YL8	tr|Q54BW7|Q54BW7_DICDI ATP-dependent metalloprotease OS=Dictyostelium discoideum OX=44689 GN=DDB_G0293388 PE=3 SV=3	-0.903236	0.0190091	7
Veg8h / Dev8h	Q54YL9	sp|Q54C16|SGMB_DICDI Sphingomyelin phosphodiesterase B OS=Dictyostelium discoideum OX=44689 GN=sgmB PE=3 SV=2	-0.637952	1.05709e-06	34
Veg8h / Dev8h	Q54YM7	sp|Q54C55|PEX14_DICDI Peroxisomal membrane protein PEX14 OS=Dictyostelium discoideum OX=44689 GN=pex14 PE=3 SV=2	-0.750886	0.00641664	1
Veg8h / Dev8h	Q54YP1	tr|Q54C61|Q54C61_DICDI Uncharacterized protein OS=Dictyostelium discoideum OX=44689 GN=DDB0191811 PE=4 SV=2	1.01087	0.0320513	15
Veg8h / Dev8h	Q54YR8	tr|Q54C69|Q54C69_DICDI Uncharacterized protein OS=Dictyostelium discoideum OX=44689 GN=DDB0191803 PE=4 SV=2	1.52513	1.79454e-05	12
Veg8h / Dev8h	Q54YS7	sp|Q54C71|KXCB_DICDI Kinase and exchange factor for Rac B OS=Dictyostelium discoideum OX=44689 GN=kxcB PE=3 SV=2	-0.607047	0.000587945	17
Veg8h / Dev8h	Q54YX3	tr|Q54C74|Q54C74_DICDI Uncharacterized protein OS=Dictyostelium discoideum OX=44689 GN=DDB_G0293188 PE=4 SV=2	1.11742	0.000823978	12
Veg8h / Dev8h	Q54YZ4	tr|Q54C79|Q54C79_DICDI Uncharacterized protein OS=Dictyostelium discoideum OX=44689 GN=DDB0191793 PE=4 SV=2	0.589935	6.89509e-06	18
Veg8h / Dev8h	Q54YZ6	tr|Q54C86|Q54C86_DICDI Uncharacterized protein OS=Dictyostelium discoideum OX=44689 GN=DDB0191786 PE=4 SV=2	-0.650016	0.000445506	32
Veg8h / Dev8h	Q54Z54	tr|Q54CA5|Q54CA5_DICDI Uncharacterized protein OS=Dictyostelium discoideum OX=44689 GN=DDB0191770 PE=4 SV=2	0.67494	7.28438e-05	22
Veg8h / Dev8h	Q54Z70	sp|Q54CA7|COPZB_DICDI Probable coatomer subunit zeta-B OS=Dictyostelium discoideum OX=44689 GN=copZb PE=3 SV=2	1.92062	0.019551	12
Veg8h / Dev8h	Q54ZC6	tr|Q54CA8|Q54CA8_DICDI Uncharacterized protein OS=Dictyostelium discoideum OX=44689 GN=DDB0191767 PE=3 SV=2	-0.716703	0.0148356	18
Veg8h / Dev8h	Q54ZE4|Q54ZF7	sp|Q54CB2|XPO6_DICDI Exportin-6 OS=Dictyostelium discoideum OX=44689 GN=xpo6 PE=3 SV=2	-1.71782	0.0379443	1
Veg8h / Dev8h	Q54ZI6	tr|Q54CB7|Q54CB7_DICDI Uncharacterized protein OS=Dictyostelium discoideum OX=44689 GN=DDB0191758 PE=4 SV=2	1.0672	3.95123e-11	11
Veg8h / Dev8h	Q54ZU0	tr|Q54CB8|Q54CB8_DICDI Uncharacterized protein OS=Dictyostelium discoideum OX=44689 GN=DDB0191757 PE=3 SV=2	-1.29594	0.0085697	2
Veg8h / Dev8h	Q550F6	tr|Q54CD7|Q54CD7_DICDI Uncharacterized protein OS=Dictyostelium discoideum OX=44689 GN=DDB_G0293034 PE=4 SV=2	-1.48087	0.000345119	14
Veg8h / Dev8h	Q550I1	sp|Q54CD8|DDX54_DICDI ATP-dependent RNA helicase ddx54 OS=Dictyostelium discoideum OX=44689 GN=helA PE=3 SV=2	-1.81962	7.85924e-15	26
Veg8h / Dev8h	Q550K8	tr|Q54CE7|Q54CE7_DICDI Uncharacterized protein OS=Dictyostelium discoideum OX=44689 GN=DDB0191724 PE=4 SV=2	-0.661923	0.0297265	3
Veg8h / Dev8h	Q550U9	tr|Q54CF7|Q54CF7_DICDI Uncharacterized protein OS=Dictyostelium discoideum OX=44689 GN=DDB0191714 PE=4 SV=2	1.50221	5.08622e-08	9
Veg8h / Dev8h	Q550Z8;Q550Y6;Q550Z2	tr|Q54CG8|Q54CG8_DICDI Uncharacterized protein OS=Dictyostelium discoideum OX=44689 GN=DDB0191702 PE=4 SV=2	1.36764	0.00299367	8
Veg8h / Dev8h	Q551A8	sp|Q54CG9|Y2928_DICDI Probable nucleoside diphosphate kinase DDB_G0292928 OS=Dictyostelium discoideum OX=44689 GN=DDB_G0292928 PE=3 SV=2	-0.657486	0.00322531	6
Veg8h / Dev8h	Q551C1	sp|Q54CH1|ADCA_DICDI Arrestin domain-containing protein A OS=Dictyostelium discoideum OX=44689 GN=adcA PE=1 SV=2	-1.60847	7.56912e-06	13
Veg8h / Dev8h	Q551D4	sp|Q54CH6|IF4AX_DICDI Putative eukaryotic initiation factor 4A-like protein OS=Dictyostelium discoideum OX=44689 GN=DDB_G0292914 PE=5 SV=2	-0.682734	0.000478561	14
Veg8h / Dev8h	Q551H6	tr|Q54CJ2|Q54CJ2_DICDI Uncharacterized protein OS=Dictyostelium discoideum OX=44689 GN=DDB0191681 PE=4 SV=2	1.26597	8.25403e-06	9
Veg8h / Dev8h	Q551J1	sp|Q54CJ4|ELOA_DICDI Elongation of fatty acids protein A OS=Dictyostelium discoideum OX=44689 GN=eloA PE=2 SV=2	-0.946842	0.0377499	15
Veg8h / Dev8h	Q551J8	tr|Q54CK4|Q54CK4_DICDI Uncharacterized protein OS=Dictyostelium discoideum OX=44689 GN=DDB0191671 PE=4 SV=2	-0.976364	0.00111956	7
Veg8h / Dev8h	Q551V0	sp|Q54CL3|PEX13_DICDI Probable peroxisomal membrane protein PEX13 OS=Dictyostelium discoideum OX=44689 GN=pex13 PE=3 SV=2	0.716614	0.00127902	33
Veg8h / Dev8h	Q551X7	sp|Q54CP1|RRP8_DICDI Ribosomal RNA-processing protein 8 OS=Dictyostelium discoideum OX=44689 GN=rrp8 PE=3 SV=2	1.70583	0.0453486	4
Veg8h / Dev8h	Q552D1	tr|Q54CP2|Q54CP2_DICDI Uncharacterized protein OS=Dictyostelium discoideum OX=44689 GN=DDB_G0292832 PE=4 SV=2	-0.75983	0.000541204	15
Veg8h / Dev8h	Q552H9	tr|Q54CR6|Q54CR6_DICDI Uncharacterized protein OS=Dictyostelium discoideum OX=44689 GN=DDB_G0292754 PE=4 SV=2	0.851998	0.000169143	12
Veg8h / Dev8h	Q552K6	sp|Q54CS6|DCD1B_DICDI Protein dcd1B OS=Dictyostelium discoideum OX=44689 GN=dcd1B PE=2 SV=2	0.693993	0.00821803	7
Veg8h / Dev8h	Q552K9	sp|Q54CT8|KADB_DICDI Probable adenylate kinase B OS=Dictyostelium discoideum OX=44689 GN=adkB PE=3 SV=2	-1.6394	0.0314221	4
Veg8h / Dev8h	Q552L6	tr|Q54CT9|Q54CT9_DICDI Uncharacterized protein (Fragment) OS=Dictyostelium discoideum OX=44689 GN=DDB0220611 PE=4 SV=2	1.22201	0.00314913	6
Veg8h / Dev8h	Q552M5	tr|Q54CV4|Q54CV4_DICDI Uncharacterized protein OS=Dictyostelium discoideum OX=44689 GN=DDB0184519 PE=4 SV=2	0.613903	2.89272e-05	7
Veg8h / Dev8h	Q552S0	tr|Q54CW3|Q54CW3_DICDI Uncharacterized protein OS=Dictyostelium discoideum OX=44689 GN=DDB_G0292660 PE=4 SV=2	0.590503	0.00352995	4
Veg8h / Dev8h	Q552S2	sp|Q54CX6|3HIDH_DICDI Probable 3-hydroxyisobutyrate dehydrogenase, mitochondrial OS=Dictyostelium discoideum OX=44689 GN=hibA PE=3 SV=2	1.01754	0.000609515	18
Veg8h / Dev8h	Q552S3	sp|Q54CY3|Y4489_DICDI Putative uncharacterized protein DDB_G0292636 OS=Dictyostelium discoideum OX=44689 GN=DDB_G0292636 PE=4 SV=2	-0.639642	1.59387e-07	22
Veg8h / Dev8h	Q552W4	tr|Q54CY8|Q54CY8_DICDI Uncharacterized protein OS=Dictyostelium discoideum OX=44689 GN=DDB0184484 PE=4 SV=2	0.907804	3.31266e-06	34
Veg8h / Dev8h	Q552Z6	tr|Q54CZ1|Q54CZ1_DICDI Uncharacterized protein OS=Dictyostelium discoideum OX=44689 GN=DDB0184481 PE=4 SV=2	-0.892918	0.0226635	11
Veg8h / Dev8h	Q553E0	tr|Q54D02|Q54D02_DICDI Uncharacterized protein OS=Dictyostelium discoideum OX=44689 GN=DDB_G0292604 PE=4 SV=2	-0.653008	5.16805e-06	15
Veg8h / Dev8h	Q553M5	sp|Q54D08|LST8_DICDI Protein LST8 homolog OS=Dictyostelium discoideum OX=44689 GN=lst8 PE=1 SV=2	-0.811294	0.0232977	18
Veg8h / Dev8h	Q553P3	tr|Q54D21|Q54D21_DICDI Uncharacterized protein OS=Dictyostelium discoideum OX=44689 GN=DDB0184451 PE=3 SV=1	-2.03312	6.52306e-11	11
Veg8h / Dev8h	Q553S1	tr|Q54D21|Q54D21_DICDI Uncharacterized protein OS=Dictyostelium discoideum OX=44689 GN=DDB0184451 PE=3 SV=1	1.20453	0.00448439	6
Veg8h / Dev8h	Q553T0	tr|Q54D27|Q54D27_DICDI Uncharacterized protein OS=Dictyostelium discoideum OX=44689 GN=DDB0184446 PE=4 SV=2	1.4264	3.09112e-25	32
Veg8h / Dev8h	Q553V1	tr|Q54D65|Q54D65_DICDI Uncharacterized protein OS=Dictyostelium discoideum OX=44689 GN=DDB0184410 PE=4 SV=2	0.663632	5.28587e-08	37
Veg8h / Dev8h	Q553W9	sp|Q54D73|FHBB_DICDI Flavohemoprotein B OS=Dictyostelium discoideum OX=44689 GN=fhbB PE=1 SV=2	1.68947	4.08771e-08	7
Veg8h / Dev8h	Q553X7	sp|Q54D84|TRIA_DICDI Trishanku OS=Dictyostelium discoideum OX=44689 GN=triA PE=2 SV=1	4.17796	1.23345e-16	19
Veg8h / Dev8h	Q554F5	sp|Q54D84|TRIA_DICDI Trishanku OS=Dictyostelium discoideum OX=44689 GN=triA PE=2 SV=1	-1.74207	1.14068e-05	10
Veg8h / Dev8h	Q554H5	sp|Q54D99|RM53_DICDI Probable 39S ribosomal protein L53, mitochondrial OS=Dictyostelium discoideum OX=44689 GN=mrpl53 PE=3 SV=2	1.32182	0.0127055	13
Veg8h / Dev8h	Q554K2	tr|Q54DD1|Q54DD1_DICDI Uncharacterized protein OS=Dictyostelium discoideum OX=44689 GN=DDB0184335 PE=4 SV=1	0.653801	0.0488978	1
Veg8h / Dev8h	Q555C8	tr|Q54DD1|Q54DD1_DICDI Uncharacterized protein OS=Dictyostelium discoideum OX=44689 GN=DDB0184335 PE=4 SV=1	0.601374	1.11043e-05	6
Veg8h / Dev8h	Q555E4	tr|Q54DG5|Q54DG5_DICDI Uncharacterized protein OS=Dictyostelium discoideum OX=44689 GN=DDB0184303 PE=4 SV=2	-2.28521	3.16792e-11	8
Veg8h / Dev8h	Q555E5	sp|Q54DH5|Y2248_DICDI Uncharacterized protein DDB_G0292248 OS=Dictyostelium discoideum OX=44689 GN=DDB_G0292248 PE=2 SV=2	0.721277	0.000138079	10
Veg8h / Dev8h	Q555N6	sp|Q54DJ0|RPF2_DICDI Ribosome production factor 2 homolog OS=Dictyostelium discoideum OX=44689 GN=bxdc1 PE=3 SV=2	0.641918	0.000301203	6
Veg8h / Dev8h	Q555P2	sp|Q54DK1|SQOR_DICDI Sulfide:quinone oxidoreductase, mitochondrial OS=Dictyostelium discoideum OX=44689 GN=sqor PE=3 SV=2	1.52066	0.0184817	8
Veg8h / Dev8h	Q555U1	sp|Q54DM7|PSA2_DICDI Proteasome subunit alpha type-2 OS=Dictyostelium discoideum OX=44689 GN=psmA2 PE=3 SV=2	1.85561	0.037886	4
Veg8h / Dev8h	Q555V8	tr|Q54DN0|Q54DN0_DICDI Uncharacterized protein OS=Dictyostelium discoideum OX=44689 GN=DDB0184238 PE=4 SV=2	0.835364	0.000668276	32
Veg8h / Dev8h	Q556D4	tr|Q54DN7|Q54DN7_DICDI Patatin family protein OS=Dictyostelium discoideum OX=44689 GN=DDB_G0292110 PE=4 SV=2	-0.613872	0.036256	13
Veg8h / Dev8h	Q556H0	sp|Q54DP0|Y4227_DICDI Uncharacterized protein DDB_G0292106 OS=Dictyostelium discoideum OX=44689 GN=DDB_G0292106 PE=4 SV=1	-1.00452	0.000402281	17
Veg8h / Dev8h	Q556I5	sp|Q54DP0|Y4227_DICDI Uncharacterized protein DDB_G0292106 OS=Dictyostelium discoideum OX=44689 GN=DDB_G0292106 PE=4 SV=1	1.0813	7.51335e-09	36
Veg8h / Dev8h	Q556I6	sp|Q54DS3|Y2058_DICDI Transmembrane protein DDB_G0292058 OS=Dictyostelium discoideum OX=44689 GN=DDB_G0292058 PE=2 SV=2	0.652554	2.97858e-10	24
Veg8h / Dev8h	Q556L7;Q556L6	sp|Q54DT1|ABCA9_DICDI ABC transporter A family member 9 OS=Dictyostelium discoideum OX=44689 GN=abcA9 PE=3 SV=1	1.76494	0.00353032	10
Veg8h / Dev8h	Q556L7;Q556L6|Q556M2	sp|Q54DT1|ABCA9_DICDI ABC transporter A family member 9 OS=Dictyostelium discoideum OX=44689 GN=abcA9 PE=3 SV=1	1.79006	0.0191762	6
Veg8h / Dev8h	Q556L7;Q556L6|Q556M2|Q54JJ9	sp|Q54DU5|Y2028_DICDI von Willebrand factor A domain-containing protein DDB_G0292028 OS=Dictyostelium discoideum OX=44689 GN=DDB_G0292028 PE=4 SV=2	2.24149	0.00093236	1
Veg8h / Dev8h	Q556M2	sp|Q54DV3|Y2016_DICDI von Willebrand factor A domain-containing protein DDB_G0292016 OS=Dictyostelium discoideum OX=44689 GN=DDB_G0292016 PE=4 SV=1	1.35351	0.031503	8
Veg8h / Dev8h	Q556M4	sp|Q54DV3|Y2016_DICDI von Willebrand factor A domain-containing protein DDB_G0292016 OS=Dictyostelium discoideum OX=44689 GN=DDB_G0292016 PE=4 SV=1	0.59619	0.00437233	19
Veg8h / Dev8h	Q556M5	tr|Q54DV6|Q54DV6_DICDI Uncharacterized protein OS=Dictyostelium discoideum OX=44689 GN=DDB0184160 PE=4 SV=2	-4.24808	0.00411742	19
Veg8h / Dev8h	Q556Q0	tr|Q54DV7|Q54DV7_DICDI Uncharacterized protein OS=Dictyostelium discoideum OX=44689 GN=DDB0184159 PE=3 SV=2	-0.909496	2.7136e-09	17
Veg8h / Dev8h	Q556Q3	tr|Q54DW7|Q54DW7_DICDI Uncharacterized protein OS=Dictyostelium discoideum OX=44689 GN=DDB0184149 PE=4 SV=2	-1.34025	3.11615e-05	13
Veg8h / Dev8h	Q556R9	sp|Q54DY7|SCPL1_DICDI Serine carboxypeptidase S10 family member 1 OS=Dictyostelium discoideum OX=44689 GN=DDB_G0291912 PE=3 SV=2	-0.989145	7.10936e-07	8
Veg8h / Dev8h	Q556S5	sp|Q54DY9|BCS1B_DICDI Probable mitochondrial chaperone BCS1-B OS=Dictyostelium discoideum OX=44689 GN=bcsl1b PE=3 SV=2	1.02182	0.0492093	14
Veg8h / Dev8h	Q556S7	tr|Q54E28|Q54E28_DICDI Uncharacterized protein OS=Dictyostelium discoideum OX=44689 GN=DDB0184092 PE=4 SV=2	1.00781	0.000478693	3
Veg8h / Dev8h	Q556T4	tr|Q54E30|Q54E30_DICDI Uncharacterized protein OS=Dictyostelium discoideum OX=44689 GN=DDB0184090 PE=4 SV=2	2.47585	1.28475e-14	25
Veg8h / Dev8h	Q556V7	sp|Q54E41|HAOX_DICDI Hydroxyacid oxidase OS=Dictyostelium discoideum OX=44689 GN=haox PE=3 SV=2	2.58447	2.81143e-06	8
Veg8h / Dev8h	Q556W1	tr|Q54E61|Q54E61_DICDI Uncharacterized protein OS=Dictyostelium discoideum OX=44689 GN=DDB0184061 PE=4 SV=2	1.13651	0.00231378	9
Veg8h / Dev8h	Q556W2	sp|Q54ED4|GRWD1_DICDI Glutamate-rich WD repeat-containing protein 1 OS=Dictyostelium discoideum OX=44689 GN=grwd1 PE=3 SV=2	1.84456	1.91987e-05	47
Veg8h / Dev8h	Q556W6	tr|Q54EE6|Q54EE6_DICDI Uncharacterized protein OS=Dictyostelium discoideum OX=44689 GN=DDB0183970 PE=4 SV=2	-5.67342	6.22418e-06	10
Veg8h / Dev8h	Q556W8	tr|Q54EF8|Q54EF8_DICDI Uncharacterized protein OS=Dictyostelium discoideum OX=44689 GN=DDB0183957 PE=4 SV=2	-0.84182	8.49148e-09	5
Veg8h / Dev8h	Q557C7	tr|Q54EG0|Q54EG0_DICDI Uncharacterized protein OS=Dictyostelium discoideum OX=44689 GN=DDB0183955 PE=4 SV=2	0.652115	4.76342e-14	101
Veg8h / Dev8h	Q557D1|Q86H62	sp|Q54EH3|Y1510_DICDI GTPase-activating protein DDB_G0291510 OS=Dictyostelium discoideum OX=44689 GN=DDB_G0291510 PE=4 SV=2	5.63115	0.00681023	1
Veg8h / Dev8h	Q557E8	tr|Q54EI4|Q54EI4_DICDI Uncharacterized protein OS=Dictyostelium discoideum OX=44689 GN=DDB0219676 PE=3 SV=2	-1.18699	5.76977e-05	4
Veg8h / Dev8h	Q557F3	sp|Q54EJ5|GLOB2_DICDI Glyoxylase B2 OS=Dictyostelium discoideum OX=44689 GN=gloB2 PE=3 SV=2	0.584255	0.025722	15
Veg8h / Dev8h	Q557F4	tr|Q54EK3|Q54EK3_DICDI Uncharacterized protein OS=Dictyostelium discoideum OX=44689 GN=DDB0183916 PE=4 SV=2	2.3343	9.66527e-16	22
Veg8h / Dev8h	Q557H1	sp|Q54EN4|PDI2_DICDI Protein disulfide-isomerase 2 OS=Dictyostelium discoideum OX=44689 GN=pdi2 PE=3 SV=2	-0.632998	0.00093236	49
Veg8h / Dev8h	Q557H6	tr|Q54ER2|Q54ER2_DICDI Putative corA family transporter OS=Dictyostelium discoideum OX=44689 GN=DDB0231495 PE=4 SV=2	0.589936	0.00201389	13
Veg8h / Dev8h	Q557H8	tr|Q54ES4|Q54ES4_DICDI Uncharacterized protein OS=Dictyostelium discoideum OX=44689 GN=DDB0183846 PE=4 SV=2	1.70576	7.39202e-05	11
Veg8h / Dev8h	Q557I5	tr|Q54ES7|Q54ES7_DICDI tRNA-dihydrouridine synthase OS=Dictyostelium discoideum OX=44689 GN=DDB0183843 PE=3 SV=2	0.831916	2.11127e-08	12
Veg8h / Dev8h	Q557J8	sp|Q54ES8|YKT6_DICDI Putative synaptobrevin homolog YKT6 OS=Dictyostelium discoideum OX=44689 GN=ykt6 PE=1 SV=2	0.995377	1.93359e-14	24
Veg8h / Dev8h	Q558K8	sp|Q54ET0|GRLE_DICDI Metabotropic glutamate receptor-like protein E OS=Dictyostelium discoideum OX=44689 GN=grlE PE=2 SV=3	-0.820449	0.00467944	6
Veg8h / Dev8h	Q558S7	sp|Q54ET5|SYLM_DICDI Leucine--tRNA ligase, mitochondrial OS=Dictyostelium discoideum OX=44689 GN=mleuS PE=3 SV=2	-1.92678	0.00119461	14
Veg8h / Dev8h	Q558X5	tr|Q54EU0|Q54EU0_DICDI Uncharacterized protein OS=Dictyostelium discoideum OX=44689 GN=DDB0183829 PE=4 SV=2	-2.82084	9.89589e-10	9
Veg8h / Dev8h	Q559P5	tr|Q54EU8|Q54EU8_DICDI Uncharacterized protein OS=Dictyostelium discoideum OX=44689 GN=DDB0183821 PE=4 SV=2	-1.29881	0.000951061	10
Veg8h / Dev8h	Q559T8	tr|Q54EV3|Q54EV3_DICDI Uncharacterized protein OS=Dictyostelium discoideum OX=44689 GN=DDB0183816 PE=3 SV=2	5.44589	0.0451154	4
Veg8h / Dev8h	Q559T9	sp|Q54EW1|GLYC2_DICDI Serine hydroxymethyltransferase 2 OS=Dictyostelium discoideum OX=44689 GN=shmt2 PE=3 SV=2	1.44367	0.00312916	6
Veg8h / Dev8h	Q559Z1	tr|Q54EY3|Q54EY3_DICDI Rab GTPase OS=Dictyostelium discoideum OX=44689 GN=rsmL PE=4 SV=2	0.6769	0.00384122	5
Veg8h / Dev8h	Q55A31	tr|Q54EY5|Q54EY5_DICDI LIM domain protein OS=Dictyostelium discoideum OX=44689 GN=limD PE=4 SV=2	2.10123	3.20719e-05	3
Veg8h / Dev8h	Q55A32	tr|Q54F04|Q54F04_DICDI Uncharacterized protein OS=Dictyostelium discoideum OX=44689 GN=DDB0189300 PE=4 SV=2	1.36521	0.00373469	4
Veg8h / Dev8h	Q55A32|Q55A33	tr|Q54F06|Q54F06_DICDI Uncharacterized protein OS=Dictyostelium discoideum OX=44689 GN=DDB0189298 PE=4 SV=2	2.70491	0.0482819	1
Veg8h / Dev8h	Q55A33	tr|Q54F09|Q54F09_DICDI Uncharacterized protein OS=Dictyostelium discoideum OX=44689 GN=DDB0189295 PE=4 SV=2	2.11458	0.00922154	1
Veg8h / Dev8h	Q55A40	tr|Q54F13|Q54F13_DICDI Uncharacterized protein OS=Dictyostelium discoideum OX=44689 GN=DDB0189292 PE=4 SV=2	1.09666	0.000316641	11
Veg8h / Dev8h	Q55A71	tr|Q54F16|Q54F16_DICDI Uncharacterized protein OS=Dictyostelium discoideum OX=44689 GN=DDB0219654 PE=3 SV=2	-3.58945	0.0022482	2
Veg8h / Dev8h	Q55AI5	tr|Q54F31|Q54F31_DICDI Uncharacterized protein OS=Dictyostelium discoideum OX=44689 GN=DDB0189261 PE=4 SV=2	0.71077	7.25909e-09	31
Veg8h / Dev8h	Q55AN8	sp|Q54F42|NDUA6_DICDI NADH dehydrogenase [ubiquinone] 1 alpha subcomplex subunit 6 OS=Dictyostelium discoideum OX=44689 GN=ndufa6 PE=3 SV=2	-0.743208	4.58143e-06	31
Veg8h / Dev8h	Q55AW9	tr|Q54F74|Q54F74_DICDI Sulfate adenylyltransferase OS=Dictyostelium discoideum OX=44689 GN=DDB0230064 PE=3 SV=2	0.604393	9.03965e-07	29
Veg8h / Dev8h	Q55B10	tr|Q54F82|Q54F82_DICDI Uncharacterized protein OS=Dictyostelium discoideum OX=44689 GN=DDB0189214 PE=4 SV=2	1.18425	3.59264e-05	4
Veg8h / Dev8h	Q55B15		1.04304	0.0289402	12
Veg8h / Dev8h	Q55BC4	tr|Q54FB1|Q54FB1_DICDI Random slug cDNA6 protein OS=Dictyostelium discoideum OX=44689 GN=rsc6 PE=4 SV=2	-0.842846	0.00568062	32
Veg8h / Dev8h	Q55BC8	tr|Q54FC2|Q54FC2_DICDI Uncharacterized protein OS=Dictyostelium discoideum OX=44689 GN=DDB0189174 PE=4 SV=2	1.64883	0.0403084	43
Veg8h / Dev8h	Q55BE0	tr|Q54FE2|Q54FE2_DICDI Uncharacterized protein OS=Dictyostelium discoideum OX=44689 GN=DDB0219621 PE=4 SV=2	-0.592949	0.00018988	6
Veg8h / Dev8h	Q55BE2	sp|Q54FM1|JMJCA_DICDI JmjC domain-containing protein A OS=Dictyostelium discoideum OX=44689 GN=jcdA PE=2 SV=2	1.23916	0.0445005	8
Veg8h / Dev8h	Q55BF2	tr|Q54FR7|Q54FR7_DICDI Uncharacterized protein OS=Dictyostelium discoideum OX=44689 GN=DDB0189003 PE=4 SV=2	0.748166	8.62946e-05	26
Veg8h / Dev8h	Q55BH8	tr|Q54FV0|Q54FV0_DICDI Uncharacterized protein OS=Dictyostelium discoideum OX=44689 GN=DDB0219582 PE=4 SV=2	-0.700319	0.000417877	6
Veg8h / Dev8h	Q55BI0	tr|Q54FV6|Q54FV6_DICDI Uncharacterized protein OS=Dictyostelium discoideum OX=44689 GN=DDB0188965 PE=4 SV=2	-1.28379	0.000207433	8
Veg8h / Dev8h	Q55BI3	sp|Q54FW5|CUPH_DICDI Putative calcium up-regulated protein H OS=Dictyostelium discoideum OX=44689 GN=cupH PE=3 SV=2	-1.05909	0.000139205	13
Veg8h / Dev8h	Q55BJ6	tr|Q54FY5|Q54FY5_DICDI Uncharacterized protein OS=Dictyostelium discoideum OX=44689 GN=DDB0188936 PE=4 SV=2	1.24813	4.42823e-05	7
Veg8h / Dev8h	Q55BM1	sp|Q54G05|LRRX1_DICDI Putative leucine-rich repeat-containing protein DDB_G0290503 OS=Dictyostelium discoideum OX=44689 GN=DDB_G0290503 PE=4 SV=2	1.17849	4.54972e-08	44
Veg8h / Dev8h	Q55BN8	sp|Q54G18|GACW_DICDI Rho GTPase-activating protein gacW OS=Dictyostelium discoideum OX=44689 GN=gacW PE=3 SV=2	0.712917	0.0241704	10
Veg8h / Dev8h	Q55BP9	tr|Q54G40|Q54G40_DICDI Uncharacterized protein OS=Dictyostelium discoideum OX=44689 GN=DDB0188882 PE=4 SV=2	-0.677058	0.0012842	36
Veg8h / Dev8h	Q55BQ2	tr|Q54G49|Q54G49_DICDI Uncharacterized protein OS=Dictyostelium discoideum OX=44689 GN=DDB0188872 PE=4 SV=2	-1.61712	1.22391e-14	21
Veg8h / Dev8h	Q55BQ8	sp|Q54G70|SODC5_DICDI Superoxide dismutase [Cu-Zn] 5 OS=Dictyostelium discoideum OX=44689 GN=sodE PE=3 SV=2	1.38592	1.86884e-12	47
Veg8h / Dev8h	Q55BR4	tr|Q54G71|Q54G71_DICDI Uncharacterized protein OS=Dictyostelium discoideum OX=44689 GN=DDB0219552 PE=4 SV=2	-5.43838	0.000534696	4
Veg8h / Dev8h	Q55BR9	tr|Q54G88|Q54G88_DICDI Uncharacterized protein OS=Dictyostelium discoideum OX=44689 GN=DDB0188832 PE=4 SV=2	0.987334	0.000590378	9
Veg8h / Dev8h	Q55BS4	sp|Q54GD0|MGP1_DICDI Mental retardation GTPase activating protein homolog 1 OS=Dictyostelium discoideum OX=44689 GN=mgp1 PE=3 SV=2	-0.622762	0.00653866	29
Veg8h / Dev8h	Q55BT0	tr|Q54GD1|Q54GD1_DICDI Uncharacterized protein OS=Dictyostelium discoideum OX=44689 GN=DDB0188794 PE=4 SV=2	2.93412	6.50619e-05	20
Veg8h / Dev8h	Q55BU8	sp|Q54GD3|NPL4_DICDI Nuclear protein localization protein 4 homolog OS=Dictyostelium discoideum OX=44689 GN=nploc4 PE=3 SV=2	3.09982	3.59025e-10	9
Veg8h / Dev8h	Q55BV2|Q9U7C7	tr|Q54GD5|Q54GD5_DICDI Uncharacterized protein OS=Dictyostelium discoideum OX=44689 GN=DDB0188790 PE=4 SV=2	-4.52892	0.000634539	1
Veg8h / Dev8h	Q55BV5	tr|Q54GE0|Q54GE0_DICDI Uncharacterized protein OS=Dictyostelium discoideum OX=44689 GN=DDB0188785 PE=4 SV=2	-0.824759	6.47618e-07	30
Veg8h / Dev8h	Q55BY3	tr|Q54GE7|Q54GE7_DICDI Uncharacterized protein OS=Dictyostelium discoideum OX=44689 GN=DDB0188778 PE=4 SV=2	-0.962534	0.0459222	5
Veg8h / Dev8h	Q55C66	sp|Q54GH3|TOM1_DICDI Target of Myb protein 1 OS=Dictyostelium discoideum OX=44689 GN=tom1 PE=1 SV=2	1.73638	0.00122385	7
Veg8h / Dev8h	Q55C75	tr|Q54GH8|Q54GH8_DICDI Uncharacterized protein OS=Dictyostelium discoideum OX=44689 GN=DDB0188747 PE=4 SV=2	-0.744723	1.27003e-06	26
Veg8h / Dev8h	Q55C89	tr|Q54GH9|Q54GH9_DICDI Uncharacterized protein OS=Dictyostelium discoideum OX=44689 GN=DDB0188746 PE=4 SV=2	-2.64077	0.00274185	5
Veg8h / Dev8h	Q55CB3	tr|Q54GK5|Q54GK5_DICDI Uncharacterized protein OS=Dictyostelium discoideum OX=44689 GN=DDB0188727 PE=4 SV=2	0.790955	0.000402401	9
Veg8h / Dev8h	Q55CD0	tr|Q54GM7|Q54GM7_DICDI Uncharacterized protein OS=Dictyostelium discoideum OX=44689 GN=DDB0219516 PE=4 SV=2	1.43786	0.0330235	6
Veg8h / Dev8h	Q55CD3	tr|Q54GN0|Q54GN0_DICDI Uncharacterized protein OS=Dictyostelium discoideum OX=44689 GN=DDB0219514 PE=4 SV=2	1.83958	2.11194e-06	11
Veg8h / Dev8h	Q55CE3	tr|Q54GN1|Q54GN1_DICDI Uncharacterized protein OS=Dictyostelium discoideum OX=44689 GN=DDB0188699 PE=4 SV=2	-1.54438	0.0179535	13
Veg8h / Dev8h	Q55CE9	sp|Q54GN8|NSA2_DICDI Ribosome biogenesis protein NSA2 homolog OS=Dictyostelium discoideum OX=44689 GN=nsa2 PE=3 SV=2	-3.60835	2.25447e-24	36
Veg8h / Dev8h	Q55CE9|Q556H9	tr|Q54GN9|Q54GN9_DICDI C2H2 type Zn-finger-containing protein OS=Dictyostelium discoideum OX=44689 GN=DDB0220663 PE=4 SV=2	-3.58531	7.60745e-11	7
Veg8h / Dev8h	Q55CG6	tr|Q54GQ5|Q54GQ5_DICDI Uncharacterized protein OS=Dictyostelium discoideum OX=44689 GN=DDB0188675 PE=4 SV=2	1.25026	2.00836e-07	51
Veg8h / Dev8h	Q55CJ5	tr|Q54GQ7|Q54GQ7_DICDI Uncharacterized protein OS=Dictyostelium discoideum OX=44689 GN=DDB0188673 PE=4 SV=2	1.63334	0.000600427	17
Veg8h / Dev8h	Q55CK0	tr|Q54GR0|Q54GR0_DICDI Uncharacterized protein OS=Dictyostelium discoideum OX=44689 GN=DDB0188671 PE=4 SV=2	0.755908	0.000644617	15
Veg8h / Dev8h	Q55CS4	tr|Q54GR7|Q54GR7_DICDI EGF-like domain-containing protein OS=Dictyostelium discoideum OX=44689 GN=DDB_G0289949 PE=4 SV=2;tr|Q54GR8|Q54GR8_DICDI Uncharacterized protein OS=Dictyostelium discoideum OX=44689 GN=DDB0188663 PE=4 SV=2	0.594989	0.0377214	24
Veg8h / Dev8h	Q55CS7|Q55CS8	tr|Q54GS2|Q54GS2_DICDI Uncharacterized protein OS=Dictyostelium discoideum OX=44689 GN=DDB0188659 PE=4 SV=2	-0.845306	0.000584769	6
Veg8h / Dev8h	Q55CT2	tr|Q54GV4|Q54GV4_DICDI EGF-like domain-containing protein OS=Dictyostelium discoideum OX=44689 GN=DDB_G0289907 PE=4 SV=2	-1.44079	0.00107443	5
Veg8h / Dev8h	Q55CT4	tr|Q54GY0|Q54GY0_DICDI Uncharacterized protein OS=Dictyostelium discoideum OX=44689 GN=DDB0188602 PE=4 SV=2	-0.851993	5.64648e-26	57
Veg8h / Dev8h	Q55CU8	sp|Q54GY8|RAB18_DICDI Ras-related protein Rab-18 OS=Dictyostelium discoideum OX=44689 GN=rab18 PE=3 SV=2	1.99551	7.09365e-08	13
Veg8h / Dev8h	Q55CV4	tr|Q54GZ3|Q54GZ3_DICDI Uncharacterized protein OS=Dictyostelium discoideum OX=44689 GN=DDB0188587 PE=4 SV=1	-0.872973	0.0110808	2
Veg8h / Dev8h	Q55D50	tr|Q54GZ3|Q54GZ3_DICDI Uncharacterized protein OS=Dictyostelium discoideum OX=44689 GN=DDB0188587 PE=4 SV=1	2.3519	1.14135e-11	11
Veg8h / Dev8h	Q55D66	tr|Q54GZ3|Q54GZ3_DICDI Uncharacterized protein OS=Dictyostelium discoideum OX=44689 GN=DDB0188587 PE=4 SV=1	-0.83097	7.64104e-06	7
Veg8h / Dev8h	Q55D72	tr|Q54H02|Q54H02_DICDI Uncharacterized protein OS=Dictyostelium discoideum OX=44689 GN=DDB0188580 PE=3 SV=2	0.927373	6.64486e-06	41
Veg8h / Dev8h	Q55D72|Q55CR9	tr|Q54H23|Q54H23_DICDI Uncharacterized protein OS=Dictyostelium discoideum OX=44689 GN=DDB0188558 PE=4 SV=2	0.816713	0.00161621	1
Veg8h / Dev8h	Q55D85	sp|Q54H38|ABHD_DICDI Abhydrolase domain-containing protein OS=Dictyostelium discoideum OX=44689 GN=abhd PE=1 SV=2	0.874154	4.58725e-08	24
Veg8h / Dev8h	Q55D91	tr|Q54HA8|Q54HA8_DICDI Uncharacterized protein OS=Dictyostelium discoideum OX=44689 GN=DDB0188475 PE=4 SV=2	3.11278	1.7721e-08	23
Veg8h / Dev8h	Q55D94	tr|Q54HB0|Q54HB0_DICDI Uncharacterized protein OS=Dictyostelium discoideum OX=44689 GN=DDB0188479 PE=4 SV=2	1.31334	8.92943e-05	8
Veg8h / Dev8h	Q55D99	sp|Q54HB2|EFTU_DICDI Elongation factor Tu, mitochondrial OS=Dictyostelium discoideum OX=44689 GN=tufm PE=1 SV=3	-0.848075	5.76977e-05	36
Veg8h / Dev8h	Q55DA0	tr|Q54HG8|Q54HG8_DICDI Uncharacterized protein OS=Dictyostelium discoideum OX=44689 GN=DDB0188436 PE=3 SV=2	1.79272	0.0389626	8
Veg8h / Dev8h	Q55DA7	sp|Q54HJ2|PESC_DICDI Pescadillo homolog OS=Dictyostelium discoideum OX=44689 GN=DDB_G0289415 PE=3 SV=2	-1.0668	0.000139208	2
Veg8h / Dev8h	Q55DA9	sp|Q54HM2|Y8381_DICDI Uncharacterized protein DDB_G0289357 OS=Dictyostelium discoideum OX=44689 GN=DDB_G0289357 PE=4 SV=2	1.45473	0.020335	3
Veg8h / Dev8h	Q55DB1	tr|Q54HN7|Q54HN7_DICDI Uncharacterized protein OS=Dictyostelium discoideum OX=44689 GN=DDB0188368 PE=4 SV=2	1.0195	0.00965722	6
Veg8h / Dev8h	Q55DB8	tr|Q54HR9|Q54HR9_DICDI Uncharacterized protein OS=Dictyostelium discoideum OX=44689 GN=DDB0188339 PE=4 SV=2	1.01726	0.0231781	3
Veg8h / Dev8h	Q55DC6	tr|Q54HU6|Q54HU6_DICDI Uncharacterized protein OS=Dictyostelium discoideum OX=44689 GN=DDB0188314 PE=4 SV=2	-1.76609	0.00975934	4
Veg8h / Dev8h	Q55DE2	tr|Q54HV5|Q54HV5_DICDI Uncharacterized protein OS=Dictyostelium discoideum OX=44689 GN=DDB0188304 PE=4 SV=2	0.872971	0.0059148	18
Veg8h / Dev8h	Q55DH6	sp|Q54HW8|Y9171_DICDI Uncharacterized protein DDB_G0289171 OS=Dictyostelium discoideum OX=44689 GN=DDB_G0289171 PE=2 SV=2	0.632392	0.000779335	12
Veg8h / Dev8h	Q55DN6	tr|Q54I21|Q54I21_DICDI Uncharacterized protein OS=Dictyostelium discoideum OX=44689 GN=DDB0188239 PE=4 SV=2	0.947509	0.00898473	17
Veg8h / Dev8h	Q55DR4	tr|Q54I22|Q54I22_DICDI Short-chain dehydrogenase/reductase family protein OS=Dictyostelium discoideum OX=44689 GN=DDB_G0289059 PE=4 SV=3	-1.11022	0.00104307	10
Veg8h / Dev8h	Q55DS3	tr|Q54I40|Q54I40_DICDI Uncharacterized protein OS=Dictyostelium discoideum OX=44689 GN=DDB0188218 PE=4 SV=2	1.15839	0.000699719	18
Veg8h / Dev8h	Q55DS6	sp|Q54I43|UBE2S_DICDI Ubiquitin-conjugating enzyme E2 S OS=Dictyostelium discoideum OX=44689 GN=ube2s PE=3 SV=2	-0.85206	0.0424305	5
Veg8h / Dev8h	Q55DU1	sp|Q54I48|CTL2_DICDI Choline transporter-like protein 2 OS=Dictyostelium discoideum OX=44689 GN=slc44a2 PE=3 SV=2	-1.37233	0.00220977	10
Veg8h / Dev8h	Q55DU3	sp|Q54I78|SYVM_DICDI Probable valine--tRNA ligase, mitochondrial OS=Dictyostelium discoideum OX=44689 GN=valS2 PE=3 SV=3	-1.69856	1.65371e-10	8
Veg8h / Dev8h	Q55DW9	sp|Q54I98|SMT1_DICDI Probable cycloartenol-C-24-methyltransferase 1 OS=Dictyostelium discoideum OX=44689 GN=smt1 PE=1 SV=2	0.874073	0.0221162	6
Veg8h / Dev8h	Q55DY7	sp|Q54IA7|HEM6_DICDI Oxygen-dependent coproporphyrinogen-III oxidase OS=Dictyostelium discoideum OX=44689 GN=cpox PE=3 SV=2	-0.867581	0.00998017	15
Veg8h / Dev8h	Q55E09	sp|Q54IA8|HEMH_DICDI Ferrochelatase, mitochondrial OS=Dictyostelium discoideum OX=44689 GN=hemH PE=3 SV=2	1.00766	0.00910046	21
Veg8h / Dev8h	Q55E26	sp|Q54IC9|DERL1_DICDI Probable derlin-1 homolog OS=Dictyostelium discoideum OX=44689 GN=derl1 PE=3 SV=2	-1.04567	0.0473131	13
Veg8h / Dev8h	Q55E31	sp|Q54IF0|RM21_DICDI Probable 39S ribosomal protein L21, mitochondrial OS=Dictyostelium discoideum OX=44689 GN=mrpl21 PE=3 SV=2	1.11241	0.00287667	9
Veg8h / Dev8h	Q55E34	tr|Q54IF5|Q54IF5_DICDI Uncharacterized protein OS=Dictyostelium discoideum OX=44689 GN=DDB0188109 PE=4 SV=2	3.86841	2.41152e-22	14
Veg8h / Dev8h	Q55E84	sp|Q54IJ3|GADB_DICDI Glutamate decarboxylase B OS=Dictyostelium discoideum OX=44689 GN=gadB PE=2 SV=2	1.17386	0.0368006	5
Veg8h / Dev8h	Q55E90	tr|Q54IJ6|Q54IJ6_DICDI Uncharacterized protein OS=Dictyostelium discoideum OX=44689 GN=DDB0188066 PE=4 SV=2	0.684473	0.0352676	17
Veg8h / Dev8h	Q55E94	sp|Q54IM8|ACAD8_DICDI Isobutyryl-CoA dehydrogenase, mitochondrial OS=Dictyostelium discoideum OX=44689 GN=acad8 PE=3 SV=2	0.584983	4.88474e-14	36
Veg8h / Dev8h	Q55EC2	tr|Q54IN8|Q54IN8_DICDI Uncharacterized protein OS=Dictyostelium discoideum OX=44689 GN=DDB0188026 PE=4 SV=2	0.960131	5.26226e-10	24
Veg8h / Dev8h	Q55ED0	tr|Q54IP6|Q54IP6_DICDI Uncharacterized protein OS=Dictyostelium discoideum OX=44689 GN=DDB0219361 PE=4 SV=2	-0.703862	1.23802e-06	14
Veg8h / Dev8h	Q55EI2	tr|Q54IQ2|Q54IQ2_DICDI Uncharacterized protein OS=Dictyostelium discoideum OX=44689 GN=DDB0188012 PE=4 SV=2	-0.748982	0.0373362	20
Veg8h / Dev8h	Q55EI4	tr|Q54IQ3|Q54IQ3_DICDI Uncharacterized protein OS=Dictyostelium discoideum OX=44689 GN=DDB0188011 PE=3 SV=1	-5.03849	0.0365213	3
Veg8h / Dev8h	Q55EJ2	tr|Q54IQ3|Q54IQ3_DICDI Uncharacterized protein OS=Dictyostelium discoideum OX=44689 GN=DDB0188011 PE=3 SV=1	2.61694	0.000913222	4
Veg8h / Dev8h	Q55EK2	tr|Q54IR6|Q54IR6_DICDI Uncharacterized protein OS=Dictyostelium discoideum OX=44689 GN=DDB0187998 PE=4 SV=2	3.29587	6.7941e-18	23
Veg8h / Dev8h	Q55EK5|Q55EK6	sp|Q54IS0|BYST_DICDI Bystin OS=Dictyostelium discoideum OX=44689 GN=bysl PE=3 SV=2	-1.05554	1.16285e-08	14
Veg8h / Dev8h	Q55EK5|Q55EK6|Q55EK4	tr|Q54IS5|Q54IS5_DICDI Uncharacterized protein OS=Dictyostelium discoideum OX=44689 GN=DDB0187989 PE=4 SV=2	-2.10713	1.38949e-05	16
Veg8h / Dev8h	Q55EK6|Q55EK4		-1.40442	0.0305125	5
Veg8h / Dev8h	Q55EM7	sp|Q54IT3|AOFA_DICDI Probable flavin-containing monoamine oxidase A OS=Dictyostelium discoideum OX=44689 GN=maoA PE=3 SV=2	0.880914	0.0141999	13
Veg8h / Dev8h	Q55EN4	tr|Q54IT8|Q54IT8_DICDI Uncharacterized protein OS=Dictyostelium discoideum OX=44689 GN=DDB0187976 PE=4 SV=2	-1.45041	0.00662028	3
Veg8h / Dev8h	Q55EN7	tr|Q54IW6|Q54IW6_DICDI Uncharacterized protein OS=Dictyostelium discoideum OX=44689 GN=DDB0219346 PE=4 SV=2	1.11253	1.09489e-30	39
Veg8h / Dev8h	Q55EP9	tr|Q54IW8|Q54IW8_DICDI Uncharacterized protein OS=Dictyostelium discoideum OX=44689 GN=DDB0219344 PE=4 SV=2	-0.712771	0.0471846	8
Veg8h / Dev8h	Q55EQ1	tr|Q54IX4|Q54IX4_DICDI Uncharacterized protein OS=Dictyostelium discoideum OX=44689 GN=DDB0187950 PE=4 SV=2	1.44423	0.033854	3
Veg8h / Dev8h	Q55ER8	tr|Q54IX9|Q54IX9_DICDI Uncharacterized protein OS=Dictyostelium discoideum OX=44689 GN=DDB0187945 PE=4 SV=2	0.806727	1.53816e-05	25
Veg8h / Dev8h	Q55ET2	tr|Q54IZ0|Q54IZ0_DICDI Uncharacterized protein OS=Dictyostelium discoideum OX=44689 GN=DDB0187933 PE=4 SV=2	0.876987	0.00335511	11
Veg8h / Dev8h	Q55ET3	sp|Q54J11|GXCI_DICDI RhoGEF domain-containing protein gxcI OS=Dictyostelium discoideum OX=44689 GN=gxcI PE=3 SV=4	2.47998	7.42645e-06	13
Veg8h / Dev8h	Q55EU1	tr|Q54J12|Q54J12_DICDI Uncharacterized protein OS=Dictyostelium discoideum OX=44689 GN=DDB0187912 PE=3 SV=2	0.595993	0.000683992	6
Veg8h / Dev8h	Q55EZ0	tr|Q54J53|Q54J53_DICDI Uncharacterized protein OS=Dictyostelium discoideum OX=44689 GN=DDB0187875 PE=4 SV=2	-0.581469	0.0386714	11
Veg8h / Dev8h	Q55F28	tr|Q54J76|Q54J76_DICDI Uncharacterized protein OS=Dictyostelium discoideum OX=44689 GN=DDB0187849 PE=3 SV=2	3.94972	0.000100101	8
Veg8h / Dev8h	Q55F35	tr|Q54J99|Q54J99_DICDI Uncharacterized protein OS=Dictyostelium discoideum OX=44689 GN=DDB0187827 PE=4 SV=2	-2.33775	3.33777e-05	7
Veg8h / Dev8h	Q55F41	sp|Q54JD0|Y7797_DICDI Uncharacterized protein DDB_G0288141 OS=Dictyostelium discoideum OX=44689 GN=DDB_G0288141 PE=4 SV=2	2.13893	0.0101013	11
Veg8h / Dev8h	Q55F75	sp|Q54JD2|Y8137_DICDI Putative uncharacterized protein DDB_G0288137 OS=Dictyostelium discoideum OX=44689 GN=DDB_G0288137 PE=4 SV=2	-1.27566	0.000140728	4
Veg8h / Dev8h	Q55F77	sp|Q54JE7|U522B_DICDI UPF0522 protein B OS=Dictyostelium discoideum OX=44689 GN=DDB_G0288097 PE=3 SV=2	1.12423	0.0438748	8
Veg8h / Dev8h	Q55F79	tr|Q54JE9|Q54JE9_DICDI Uncharacterized protein OS=Dictyostelium discoideum OX=44689 GN=DDB0187780 PE=4 SV=2	0.682602	1.69174e-08	17
Veg8h / Dev8h	Q55F83	tr|Q54JF0|Q54JF0_DICDI Uncharacterized protein OS=Dictyostelium discoideum OX=44689 GN=DDB0187779 PE=4 SV=2	-0.713373	0.0377911	1
Veg8h / Dev8h	Q55FD9	tr|Q54JF5|Q54JF5_DICDI Uncharacterized protein OS=Dictyostelium discoideum OX=44689 GN=DDB0187774 PE=4 SV=2	-0.935121	0.0175843	13
Veg8h / Dev8h	Q55FE4	tr|Q54JG8|Q54JG8_DICDI Uncharacterized protein OS=Dictyostelium discoideum OX=44689 GN=DDB0187762 PE=4 SV=2	-2.76139	0.0471235	2
Veg8h / Dev8h	Q55FE8	sp|Q54JH4|P2XE_DICDI P2X receptor E OS=Dictyostelium discoideum OX=44689 GN=p2xE PE=3 SV=3	1.49007	0.0121337	3
Veg8h / Dev8h	Q55FI9	tr|Q54JJ4|Q54JJ4_DICDI Uncharacterized protein OS=Dictyostelium discoideum OX=44689 GN=DDB0187735 PE=4 SV=2	-1.73575	0.000720743	7
Veg8h / Dev8h	Q55FK3	tr|Q54JJ7|Q54JJ7_DICDI Uncharacterized protein OS=Dictyostelium discoideum OX=44689 GN=DDB0187732 PE=4 SV=2	1.14758	9.89348e-05	7
Veg8h / Dev8h	Q55FK8	tr|Q54JJ9|Q54JJ9_DICDI Uncharacterized protein OS=Dictyostelium discoideum OX=44689 GN=DDB0187730 PE=4 SV=2	-0.829936	3.54721e-05	9
Veg8h / Dev8h	Q55FN7	sp|Q54JM5|PSMD1_DICDI 26S proteasome non-ATPase regulatory subunit 1 OS=Dictyostelium discoideum OX=44689 GN=psmD1 PE=1 SV=2	0.77386	1.56444e-08	19
Veg8h / Dev8h	Q55FP4	tr|Q54JN5|Q54JN5_DICDI Uncharacterized protein OS=Dictyostelium discoideum OX=44689 GN=DDB0187695 PE=4 SV=2	1.41391	0.000327319	4
Veg8h / Dev8h	Q55FP7	tr|Q54JQ8|Q54JQ8_DICDI Uncharacterized protein OS=Dictyostelium discoideum OX=44689 GN=DDB0187674 PE=4 SV=2	3.38624	3.77904e-05	17
Veg8h / Dev8h	Q55FR0	tr|Q54JR3|Q54JR3_DICDI Uncharacterized protein OS=Dictyostelium discoideum OX=44689 GN=DDB0187669 PE=3 SV=2	0.658545	0.0132715	10
Veg8h / Dev8h	Q55FU1	sp|Q54JS0|PFD1_DICDI Probable prefoldin subunit 1 OS=Dictyostelium discoideum OX=44689 GN=pfdn1 PE=3 SV=2	-1.14085	0.000159741	13
Veg8h / Dev8h	Q55FU9	tr|Q54JT6|Q54JT6_DICDI Arginyl-tRNA synthetase OS=Dictyostelium discoideum OX=44689 GN=argS2 PE=3 SV=2	0.98415	0.00911695	10
Veg8h / Dev8h	Q55FV8	tr|Q54JT8|Q54JT8_DICDI Uncharacterized protein OS=Dictyostelium discoideum OX=44689 GN=DDB0187644 PE=4 SV=2	2.13046	4.14232e-07	5
Veg8h / Dev8h	Q55FW0	sp|Q54JV6|SC61G_DICDI Protein transport protein Sec61 subunit gamma OS=Dictyostelium discoideum OX=44689 GN=sec61g PE=3 SV=2	-1.30969	0.0289708	14
Veg8h / Dev8h	Q55FY1	tr|Q54JY5|Q54JY5_DICDI Uncharacterized protein OS=Dictyostelium discoideum OX=44689 GN=DDB0219267 PE=4 SV=2	1.06858	9.44138e-06	33
Veg8h / Dev8h	Q55G04	tr|Q54K12|Q54K12_DICDI Uncharacterized protein OS=Dictyostelium discoideum OX=44689 GN=DDB0187572 PE=4 SV=2	-0.971923	3.44385e-05	15
Veg8h / Dev8h	Q55G08	sp|Q54K21|SEM1_DICDI Probable 26S proteasome complex subunit sem1 OS=Dictyostelium discoideum OX=44689 GN=DDB_G0287633 PE=3 SV=2	0.829633	0.038363	8
Veg8h / Dev8h	Q55G30	sp|Q54K35|TIM17_DICDI Mitochondrial import inner membrane translocase subunit tim17 OS=Dictyostelium discoideum OX=44689 GN=timm17 PE=3 SV=2	1.42338	0.00262036	5
Veg8h / Dev8h	Q55G31	tr|Q54K41|Q54K41_DICDI Uncharacterized protein OS=Dictyostelium discoideum OX=44689 GN=DDB_G0287663 PE=4 SV=2	0.663186	0.0314653	2
Veg8h / Dev8h	Q55G42	sp|Q54K50|PLDY_DICDI Phospholipase D Y OS=Dictyostelium discoideum OX=44689 GN=pldY PE=2 SV=2	1.60011	0.0172255	4
Veg8h / Dev8h	Q55G50	sp|Q54K57|TPSA_DICDI Alpha,alpha-trehalose-phosphate synthase [UDP-forming] A OS=Dictyostelium discoideum OX=44689 GN=tpsA PE=2 SV=2	0.582093	0.0299971	2
Veg8h / Dev8h	Q55G75	tr|Q54K61|Q54K61_DICDI Uncharacterized protein OS=Dictyostelium discoideum OX=44689 GN=DDB0219244 PE=4 SV=2	1.17772	7.23561e-07	28
Veg8h / Dev8h	Q55G87;Q55G87-2	sp|Q54K66|PNO1_DICDI RNA-binding protein pno1 OS=Dictyostelium discoideum OX=44689 GN=pno1 PE=3 SV=2	-1.00397	3.56895e-05	9
Veg8h / Dev8h	Q55GA8	sp|Q54K67|MANG_DICDI Alpha-mannosidase G OS=Dictyostelium discoideum OX=44689 GN=manG PE=1 SV=2	0.606661	0.0443772	8
Veg8h / Dev8h	Q55GA9	tr|Q54K68|Q54K68_DICDI Cysteine dioxygenase OS=Dictyostelium discoideum OX=44689 GN=DDB0231093 PE=4 SV=2	-2.4078	0.000921131	1
Veg8h / Dev8h	Q55GC4	tr|Q54K79|Q54K79_DICDI Uncharacterized protein OS=Dictyostelium discoideum OX=44689 GN=DDB0187516 PE=4 SV=2	-0.724011	0.000732012	5
Veg8h / Dev8h	Q55GC5|Q55GC4	sp|Q54K81|TALB_DICDI Talin-B OS=Dictyostelium discoideum OX=44689 GN=talB PE=2 SV=2	-0.705632	0.00157924	6
Veg8h / Dev8h	Q55GE4	sp|Q54K91|ACH1_DICDI Acetyl-CoA hydrolase OS=Dictyostelium discoideum OX=44689 GN=ach1 PE=3 SV=2	-0.777471	0.0265325	29
Veg8h / Dev8h	Q55GE6	tr|Q54K94|Q54K94_DICDI Uncharacterized protein OS=Dictyostelium discoideum OX=44689 GN=DDB0219237 PE=4 SV=2	-1.05615	3.72905e-05	12
Veg8h / Dev8h	Q55GF9	sp|Q54K95|ATTY_DICDI Tyrosine aminotransferase OS=Dictyostelium discoideum OX=44689 GN=tat PE=3 SV=2	-0.615973	0.0212887	2
Veg8h / Dev8h	Q55GG3	sp|Q54KF7|SIBA_DICDI Integrin beta-like protein A OS=Dictyostelium discoideum OX=44689 GN=sibA PE=1 SV=3	2.82162	2.98553e-16	35
Veg8h / Dev8h	Q55GJ6	tr|Q54KG8|Q54KG8_DICDI Uncharacterized protein OS=Dictyostelium discoideum OX=44689 GN=DDB0187437 PE=4 SV=2	-0.841638	7.24245e-06	12
Veg8h / Dev8h	Q55GK8	tr|Q54KH9|Q54KH9_DICDI Uncharacterized protein OS=Dictyostelium discoideum OX=44689 GN=DDB0187427 PE=4 SV=2	0.83913	2.28245e-09	15
Veg8h / Dev8h	Q55GL1;Q54U09	tr|Q54KJ2|Q54KJ2_DICDI Uncharacterized protein OS=Dictyostelium discoideum OX=44689 GN=DDB0187414 PE=4 SV=2	-0.719091	0.011641	3
Veg8h / Dev8h	Q55GM6	tr|Q54KL3|Q54KL3_DICDI Uncharacterized protein OS=Dictyostelium discoideum OX=44689 GN=DDB0187392 PE=4 SV=2	0.974479	6.54291e-06	18
Veg8h / Dev8h	Q55GN4	tr|Q54KM1|Q54KM1_DICDI Uncharacterized protein OS=Dictyostelium discoideum OX=44689 GN=DDB0187387 PE=4 SV=2	1.60372	0.000523787	11
Veg8h / Dev8h	Q55GN9	sp|Q54KM6|KAT_DICDI Kynurenine--oxoglutarate transaminase OS=Dictyostelium discoideum OX=44689 GN=ccbl PE=3 SV=2	1.63209	8.03477e-07	7
Veg8h / Dev8h	Q55GP6	tr|Q54KP3|Q54KP3_DICDI Uncharacterized protein OS=Dictyostelium discoideum OX=44689 GN=DDB_G0287219 PE=4 SV=3	1.44888	7.56209e-09	14
Veg8h / Dev8h	Q55GP7	tr|Q54KS1|Q54KS1_DICDI Uncharacterized protein OS=Dictyostelium discoideum OX=44689 GN=DDB0218898 PE=4 SV=2	0.984006	0.000224842	16
Veg8h / Dev8h	Q55GR8	sp|Q54KS4|GNL3_DICDI Guanine nucleotide-binding protein-like 3 homolog OS=Dictyostelium discoideum OX=44689 GN=gnl3 PE=3 SV=2	1.21821	0.00680223	12
Veg8h / Dev8h	Q55GS7	tr|Q54KT4|Q54KT4_DICDI Uncharacterized protein OS=Dictyostelium discoideum OX=44689 GN=DDB0187292 PE=4 SV=2	0.831799	0.0498346	11
Veg8h / Dev8h	Q55GT0	sp|Q54KW6|Y8887_DICDI Putative uncharacterized protein DDB_G0287113 OS=Dictyostelium discoideum OX=44689 GN=DDB_G0287113 PE=4 SV=2	1.12653	0.0378019	6
Veg8h / Dev8h	Q55GT3	tr|Q54L14|Q54L14_DICDI Uncharacterized protein OS=Dictyostelium discoideum OX=44689 GN=DDB0218872 PE=4 SV=2	0.987605	4.91865e-08	29
Veg8h / Dev8h	Q55GT4	tr|Q54L19|Q54L19_DICDI Uncharacterized protein OS=Dictyostelium discoideum OX=44689 GN=DDB0187209 PE=4 SV=2	-0.621019	0.0224162	10
Veg8h / Dev8h	Q55GV4	tr|Q54L24|Q54L24_DICDI Uncharacterized protein OS=Dictyostelium discoideum OX=44689 GN=DDB0187204 PE=4 SV=2	0.810952	0.0327304	4
Veg8h / Dev8h	Q55GV9	tr|Q54L37|Q54L37_DICDI Uncharacterized protein OS=Dictyostelium discoideum OX=44689 GN=DDB0187193 PE=4 SV=2	-1.81335	4.49243e-06	21
Veg8h / Dev8h	Q55GW1	tr|Q54L58|Q54L58_DICDI Uncharacterized protein OS=Dictyostelium discoideum OX=44689 GN=DDB0187174 PE=4 SV=2	0.639828	0.00235682	3
Veg8h / Dev8h	Q58A41	sp|Q54L63|GATA_DICDI Glutamyl-tRNA(Gln) amidotransferase subunit A, mitochondrial OS=Dictyostelium discoideum OX=44689 GN=gatA PE=3 SV=2	-1.08463	5.57439e-14	32
Veg8h / Dev8h	Q58A42	tr|Q54L77|Q54L77_DICDI Uncharacterized protein OS=Dictyostelium discoideum OX=44689 GN=DDB_G0286849 PE=3 SV=1;tr|Q1ZXE5|Q1ZXE5_DICDI Short-chain dehydrogenase/reductase family protein OS=Dictyostelium discoideum OX=44689 GN=DDB_G0294589 PE=3 SV=2	-0.821878	4.19674e-05	22
Veg8h / Dev8h	Q5R1U3	sp|Q54L81|Y0700_DICDI Probable serine/threonine-protein kinase DDB_G0286841 OS=Dictyostelium discoideum OX=44689 GN=DDB_G0286841 PE=3 SV=1;sp|Q1ZXI5|Y1558_DICDI Probable serine/threonine-protein kinase DDB_G0278845 OS=Dictyostelium discoideum OX=44689 GN=D	-2.08963	0.000207725	7
Veg8h / Dev8h	Q5XM24	tr|Q54L90|Q54L90_DICDI Uncharacterized protein OS=Dictyostelium discoideum OX=44689 GN=DDB0187142 PE=4 SV=2	1.34763	5.86937e-08	13
Veg8h / Dev8h	Q65YR7	tr|Q54L97|Q54L97_DICDI Uncharacterized protein OS=Dictyostelium discoideum OX=44689 GN=DDB0187136 PE=4 SV=2	-2.36879	0.00602644	8
Veg8h / Dev8h	Q6RYT0	tr|Q54LB6|Q54LB6_DICDI Gamma-glutamylcyclotransferase OS=Dictyostelium discoideum OX=44689 GN=DDB0187117 PE=3 SV=2	-0.649293	2.56945e-05	15
Veg8h / Dev8h	Q6RZZ9	tr|Q54LE9|Q54LE9_DICDI Uncharacterized protein OS=Dictyostelium discoideum OX=44689 GN=DDB0187087 PE=4 SV=2	1.42592	0.0404871	9
Veg8h / Dev8h	Q6TMJ4	tr|Q54LH7|Q54LH7_DICDI Uncharacterized protein OS=Dictyostelium discoideum OX=44689 GN=DDB_G0286629 PE=4 SV=2	1.06269	0.000437806	19
Veg8h / Dev8h	Q6TMK2	tr|Q54LK1|Q54LK1_DICDI Uncharacterized protein OS=Dictyostelium discoideum OX=44689 GN=DDB0187034 PE=4 SV=2	-2.22885	0.0201264	8
Veg8h / Dev8h	Q75J96	sp|Q54LN4|GGHA_DICDI Gamma-glutamyl hydrolase A OS=Dictyostelium discoideum OX=44689 GN=gghA PE=3 SV=2	-1.29852	1.85782e-09	24
Veg8h / Dev8h	Q75J96|Q869V0	sp|Q54LP7|UB2J2_DICDI Ubiquitin-conjugating enzyme E2 J2 OS=Dictyostelium discoideum OX=44689 GN=ube2j2 PE=1 SV=2	-0.83528	0.0421166	1
Veg8h / Dev8h	Q75JD4	sp|Q54LT2|URIC_DICDI Uricase OS=Dictyostelium discoideum OX=44689 GN=uox PE=3 SV=2	-0.883603	2.53436e-06	22
Veg8h / Dev8h	Q75JD5	tr|Q54LU2|Q54LU2_DICDI Uncharacterized protein OS=Dictyostelium discoideum OX=44689 GN=DDB0186962 PE=4 SV=2	-0.634991	1.25722e-10	33
Veg8h / Dev8h	Q75JE2	sp|Q54LV3|EFTS_DICDI Elongation factor Ts, mitochondrial OS=Dictyostelium discoideum OX=44689 GN=tsfm PE=3 SV=2	0.929377	0.00460421	14
Veg8h / Dev8h	Q75JF8	sp|Q54LV6|Y6946_DICDI Uncharacterized protein DDB_G0286393 OS=Dictyostelium discoideum OX=44689 GN=DDB_G0286393 PE=4 SV=2	-0.852099	0.0070505	4
Veg8h / Dev8h	Q75JG3	sp|Q54LW6|Y8810_DICDI Uncharacterized protein DDB_G0286463 OS=Dictyostelium discoideum OX=44689 GN=DDB_G0286463 PE=4 SV=2	0.694733	0.00026991	23
Veg8h / Dev8h	Q75JH9	tr|Q54LW8|Q54LW8_DICDI Uncharacterized protein OS=Dictyostelium discoideum OX=44689 GN=DDB0218808 PE=4 SV=2	0.585664	1.18266e-05	66
Veg8h / Dev8h	Q75JK9	sp|Q54LY6|ZNTB_DICDI Protein zntB OS=Dictyostelium discoideum OX=44689 GN=zntB PE=2 SV=2	0.619608	4.69277e-05	29
Veg8h / Dev8h	Q75JL2	tr|Q54M11|Q54M11_DICDI Uncharacterized protein OS=Dictyostelium discoideum OX=44689 GN=DDB0186894 PE=4 SV=2	0.635531	0.00241047	18
Veg8h / Dev8h	Q75JM6	tr|Q54M17|Q54M17_DICDI Uncharacterized protein OS=Dictyostelium discoideum OX=44689 GN=DDB0186888 PE=4 SV=2	-0.84794	0.00721515	28
Veg8h / Dev8h	Q75JN6	sp|Q54M22|ODBA_DICDI 2-oxoisovalerate dehydrogenase subunit alpha, mitochondrial OS=Dictyostelium discoideum OX=44689 GN=bkdA PE=3 SV=2	0.619198	0.019523	6
Veg8h / Dev8h	Q75JV8	tr|Q54M28|Q54M28_DICDI Uncharacterized protein OS=Dictyostelium discoideum OX=44689 GN=DDB0186878 PE=4 SV=2	-0.759641	0.000690735	11
Veg8h / Dev8h	Q75JW4	tr|Q54M34|Q54M34_DICDI Uncharacterized protein OS=Dictyostelium discoideum OX=44689 GN=DDB_G0286231 PE=4 SV=2	-4.04106	0.00524822	10
Veg8h / Dev8h	Q75JW6	tr|Q54M41|Q54M41_DICDI Uncharacterized protein OS=Dictyostelium discoideum OX=44689 GN=DDB0218799 PE=4 SV=2	-0.642443	0.00489497	14
Veg8h / Dev8h	Q75JZ2	tr|Q54M63|Q54M63_DICDI Uncharacterized protein OS=Dictyostelium discoideum OX=44689 GN=DDB0186844 PE=4 SV=2	0.820147	0.0499474	13
Veg8h / Dev8h	Q75K16	sp|Q54M75|Y6832_DICDI Uncharacterized transmembrane protein DDB_G0286141 OS=Dictyostelium discoideum OX=44689 GN=DDB_G0286141 PE=3 SV=2	1.02027	7.75338e-05	17
Veg8h / Dev8h	Q76NT6	tr|Q54MA4|Q54MA4_DICDI Uncharacterized protein OS=Dictyostelium discoideum OX=44689 GN=DDB0186806 PE=4 SV=2	2.57411	0.0204506	1
Veg8h / Dev8h	Q76NT9	sp|Q54MD1|PEX5_DICDI Peroxisomal targeting signal 1 receptor OS=Dictyostelium discoideum OX=44689 GN=pex5 PE=3 SV=2	-2.72148	0.000690494	12
Veg8h / Dev8h	Q76NV3	tr|Q54MF6|Q54MF6_DICDI Uncharacterized protein OS=Dictyostelium discoideum OX=44689 GN=DDB0218773 PE=4 SV=2	-0.647746	3.74584e-05	9
Veg8h / Dev8h	Q76NV5|Q76NV5-2	sp|Q54MH2|VINC_DICDI Probable vinculin OS=Dictyostelium discoideum OX=44689 GN=ctnnA PE=1 SV=2	0.699792	4.97262e-09	29
Veg8h / Dev8h	Q76NW7	tr|Q54MJ5|Q54MJ5_DICDI Uncharacterized protein OS=Dictyostelium discoideum OX=44689 GN=DDB_G0285903 PE=4 SV=2	0.741993	0.0184194	17
Veg8h / Dev8h	Q76P07	tr|Q54MN3|Q54MN3_DICDI Coiled-coil protein OS=Dictyostelium discoideum OX=44689 GN=DDB0186705 PE=4 SV=2	-0.720392	0.00825024	17
Veg8h / Dev8h	Q7KWL4	tr|Q54MU3|Q54MU3_DICDI Uncharacterized protein OS=Dictyostelium discoideum OX=44689 GN=DDB0186642 PE=4 SV=2	1.3017	1.10973e-11	11
Veg8h / Dev8h	Q7KWM6	tr|Q54MV5|Q54MV5_DICDI Uncharacterized protein OS=Dictyostelium discoideum OX=44689 GN=DG1022 PE=4 SV=2	0.698537	2.39952e-05	12
Veg8h / Dev8h	Q7KWR8	tr|Q54MX6|Q54MX6_DICDI Uncharacterized protein OS=Dictyostelium discoideum OX=44689 GN=DDB0186613 PE=4 SV=2	1.01404	0.000247133	9
Veg8h / Dev8h	Q7KWW3	tr|Q54N28|Q54N28_DICDI Uncharacterized protein OS=Dictyostelium discoideum OX=44689 GN=DDB0186558 PE=4 SV=2	-0.628203	0.0138638	6
Veg8h / Dev8h	Q7KWX2	sp|Q54N44|PPAN_DICDI Peter Pan-like protein OS=Dictyostelium discoideum OX=44689 GN=ppan PE=3 SV=2	-0.97595	0.00108958	15
Veg8h / Dev8h	Q7KWY5	sp|Q54N49|INO1_DICDI Inositol-3-phosphate synthase OS=Dictyostelium discoideum OX=44689 GN=ino1 PE=3 SV=2	1.87967	1.81594e-09	9
Veg8h / Dev8h	Q7YSW8	tr|Q54N53|Q54N53_DICDI Uncharacterized protein OS=Dictyostelium discoideum OX=44689 GN=DDB0186532 PE=4 SV=2	-0.819275	1.3039e-17	32
Veg8h / Dev8h	Q7Z1I0	tr|Q54N59|Q54N59_DICDI Uncharacterized protein OS=Dictyostelium discoideum OX=44689 GN=DDB0186526 PE=4 SV=2	-2.6479	2.68233e-05	8
Veg8h / Dev8h	Q7Z1I0|Q7Z202;Q55FW5	sp|Q54N68|YD286_DICDI Glutaredoxin-like protein YDR286C homolog OS=Dictyostelium discoideum OX=44689 GN=DDB_G0285471 PE=3 SV=2	-2.89983	0.0085856	3
Veg8h / Dev8h	Q7Z1I0|Q7Z203	sp|Q54N72|NOG1_DICDI Probable nucleolar GTP-binding protein 1 OS=Dictyostelium discoideum OX=44689 GN=nog1 PE=1 SV=2	-2.6108	0.0037462	1
Veg8h / Dev8h	Q7Z1I0|Q7Z203|Q7Z202;Q55FW5|Q54FW5|Q7Z1Z9|Q54BF5	sp|Q54NC1|NCB5R_DICDI NADH-cytochrome b5 reductase 1 OS=Dictyostelium discoideum OX=44689 GN=cyb5r1 PE=3 SV=2	-4.13963	0.00519408	1
Veg8h / Dev8h	Q7Z1I0|Q7Z203|Q7Z202;Q55FW5|Q7Z1Z9|Q54BF5	sp|Q54ND0|Y5202_DICDI Uncharacterized transmembrane protein SSD449 OS=Dictyostelium discoideum OX=44689 GN=DDB_G0285345 PE=2 SV=2	-3.75775	0.0238009	1
Veg8h / Dev8h	Q7Z202;Q55FW5	sp|Q54NJ4|DHX15_DICDI Putative pre-mRNA-splicing factor ATP-dependent RNA helicase dhx15 OS=Dictyostelium discoideum OX=44689 GN=dhx15 PE=3 SV=2	-2.5227	0.000212037	5
Veg8h / Dev8h	Q7Z202;Q55FW5|Q54BF5	tr|Q54NK9|Q54NK9_DICDI Uncharacterized protein OS=Dictyostelium discoideum OX=44689 GN=DDB0218681 PE=4 SV=2	-2.17355	0.00850755	1
Veg8h / Dev8h	Q7Z203|Q54FW5	tr|Q54NL2|Q54NL2_DICDI Uncharacterized protein OS=Dictyostelium discoideum OX=44689 GN=DDB_G0285203 PE=4 SV=2	-3.40521	0.0430407	1
Veg8h / Dev8h	Q7Z203|Q54FW5|Q7Z1Z9	tr|Q54NL3|Q54NL3_DICDI Uncharacterized protein OS=Dictyostelium discoideum OX=44689 GN=DDB0186377 PE=4 SV=2	-1.07301	0.0405298	2
Veg8h / Dev8h	Q7Z203|Q7Z202;Q55FW5|Q54FW5|Q7Z1Z9|Q54BF5	sp|Q54NQ0|PSD13_DICDI 26S proteasome non-ATPase regulatory subunit 13 OS=Dictyostelium discoideum OX=44689 GN=psmD13 PE=2 SV=2	-1.86582	0.00886537	1
Veg8h / Dev8h	Q869L6	tr|Q54NR0|Q54NR0_DICDI Aldo-keto reductase OS=Dictyostelium discoideum OX=44689 GN=alrD PE=4 SV=2	1.26196	0.000152599	19
Veg8h / Dev8h	Q869N1	tr|Q54NR2|Q54NR2_DICDI Aldo-keto reductase OS=Dictyostelium discoideum OX=44689 GN=alrF PE=4 SV=2	0.785495	0.0108771	6
Veg8h / Dev8h	Q869N2;Q869N2-2	tr|Q54NR5|Q54NR5_DICDI Uncharacterized protein OS=Dictyostelium discoideum OX=44689 GN=DDB0186328 PE=4 SV=1;tr|Q54D16|Q54D16_DICDI Uncharacterized protein OS=Dictyostelium discoideum OX=44689 GN=DDB0184456 PE=4 SV=1;tr|Q54NT5|Q54NT5_DICDI Uncharacterized p	-0.640031	0.000664908	18
Veg8h / Dev8h	Q869Q2	sp|Q54NS9|AIFA_DICDI Apoptosis-inducing factor homolog A OS=Dictyostelium discoideum OX=44689 GN=aifA PE=3 SV=2	1.69916	1.81486e-08	17
Veg8h / Dev8h	Q869Q6	sp|Q54NU5|BTG_DICDI BTG family protein OS=Dictyostelium discoideum OX=44689 GN=btg PE=3 SV=2	0.878834	0.00229271	7
Veg8h / Dev8h	Q869Q8	tr|Q54NU7|Q54NU7_DICDI Uncharacterized protein OS=Dictyostelium discoideum OX=44689 GN=DDB_G0284979 PE=4 SV=2	1.14247	1.7481e-05	10
Veg8h / Dev8h	Q869Q9	sp|Q54NU9|TPSB_DICDI Alpha,alpha-trehalose-phosphate synthase [UDP-forming] B OS=Dictyostelium discoideum OX=44689 GN=tpsB PE=3 SV=2	-1.7948	0.000537467	4
Veg8h / Dev8h	Q869S9	tr|Q54NV3|Q54NV3_DICDI Uncharacterized protein OS=Dictyostelium discoideum OX=44689 GN=DDB0218658 PE=4 SV=2	-4.33917	5.18619e-25	18
Veg8h / Dev8h	Q869T5	sp|Q54NW4|LIMB_DICDI LIM domain-containing protein B OS=Dictyostelium discoideum OX=44689 GN=limB PE=2 SV=2	1.11452	0.00447666	3
Veg8h / Dev8h	Q869T9	sp|Q54NW7|VAM7A_DICDI Vesicle-associated membrane protein 7A OS=Dictyostelium discoideum OX=44689 GN=vamp7A PE=1 SV=2	2.46461	5.5285e-21	23
Veg8h / Dev8h	Q869V1	sp|Q54NX0|SPB1_DICDI Putative rRNA methyltransferase OS=Dictyostelium discoideum OX=44689 GN=fsjC PE=3 SV=2	2.84388	0.00224543	5
Veg8h / Dev8h	Q869W6	sp|Q54NZ0|TIM10_DICDI Mitochondrial import inner membrane translocase subunit Tim10 OS=Dictyostelium discoideum OX=44689 GN=timm10 PE=3 SV=2	-0.795874	6.565e-06	11
Veg8h / Dev8h	Q869W9;Q869X2	sp|Q54NZ1|MEMO1_DICDI Protein MEMO1 homolog OS=Dictyostelium discoideum OX=44689 GN=memo1 PE=3 SV=2	4.29593	1.37719e-198	165
Veg8h / Dev8h	Q869W9;Q869X2|Q55E72	sp|Q54NZ5|CUL3_DICDI Cullin-3 OS=Dictyostelium discoideum OX=44689 GN=culC PE=3 SV=2	4.21996	0.00205083	1
Veg8h / Dev8h	Q869X3	sp|Q54NZ8|ISC1B_DICDI Isochorismatase family protein 1B OS=Dictyostelium discoideum OX=44689 GN=DDB_G0284901 PE=3 SV=2	-1.37193	0.000175895	18
Veg8h / Dev8h	Q869Y7	tr|Q54NZ9|Q54NZ9_DICDI Uncharacterized protein OS=Dictyostelium discoideum OX=44689 GN=DDB0186245 PE=4 SV=2	0.592305	4.31932e-05	19
Veg8h / Dev8h	Q869Z3	sp|Q54P07|RB32D_DICDI Ras-related protein Rab-32D OS=Dictyostelium discoideum OX=44689 GN=rab32D PE=3 SV=2	0.789213	1.14906e-05	22
Veg8h / Dev8h	Q86A16	tr|Q54P30|Q54P30_DICDI Uncharacterized protein OS=Dictyostelium discoideum OX=44689 GN=DDB0186216 PE=4 SV=2	-0.583178	0.00280214	28
Veg8h / Dev8h	Q86A21	tr|Q54P34|Q54P34_DICDI Uncharacterized protein OS=Dictyostelium discoideum OX=44689 GN=DDB0186212 PE=4 SV=2	-0.950147	3.76037e-09	14
Veg8h / Dev8h	Q86A74	sp|Q54P51|CPNC_DICDI Copine-C OS=Dictyostelium discoideum OX=44689 GN=cpnC PE=2 SV=2	1.03722	0.00358736	10
Veg8h / Dev8h	Q86A81	tr|Q54P61|Q54P61_DICDI Uncharacterized protein OS=Dictyostelium discoideum OX=44689 GN=DDB0186185 PE=4 SV=2	1.36938	0.0288006	18
Veg8h / Dev8h	Q86AA1	sp|Q54P69|PSIM_DICDI Protein psiM OS=Dictyostelium discoideum OX=44689 GN=psiM PE=3 SV=2	-4.49069	4.39314e-05	9
Veg8h / Dev8h	Q86AC9	tr|Q54P81|Q54P81_DICDI Uncharacterized protein OS=Dictyostelium discoideum OX=44689 GN=DDB0186161 PE=4 SV=2	-0.674513	6.77549e-09	32
Veg8h / Dev8h	Q86AD5	tr|Q54P88|Q54P88_DICDI Uncharacterized protein OS=Dictyostelium discoideum OX=44689 GN=DDB0186153 PE=4 SV=2	0.651158	1.88266e-06	26
Veg8h / Dev8h	Q86AD7	sp|Q54P92|METH_DICDI Methionine synthase OS=Dictyostelium discoideum OX=44689 GN=mtr PE=3 SV=2	3.07837	0.0203573	11
Veg8h / Dev8h	Q86AD8	sp|Q54P95|COX6B_DICDI Probable cytochrome c oxidase subunit 6B OS=Dictyostelium discoideum OX=44689 GN=DDB_G0284693 PE=3 SV=2	1.22609	3.43678e-05	21
Veg8h / Dev8h	Q86AG5	tr|Q54PB6|Q54PB6_DICDI Uncharacterized protein OS=Dictyostelium discoideum OX=44689 GN=DDB0186124 PE=4 SV=2	2.77012	0.00909604	5
Veg8h / Dev8h	Q86AG8	tr|Q54PB7|Q54PB7_DICDI Uncharacterized protein OS=Dictyostelium discoideum OX=44689 GN=DDB0218629 PE=3 SV=2	-1.29452	0.0161298	9
Veg8h / Dev8h	Q86AH2	tr|Q54PD6|Q54PD6_DICDI Uncharacterized protein OS=Dictyostelium discoideum OX=44689 GN=DDB0186106 PE=4 SV=2	-3.93711	0.0187676	13
Veg8h / Dev8h	Q86AS1	sp|Q54PJ1|PRS10_DICDI 26S proteasome regulatory subunit 10B OS=Dictyostelium discoideum OX=44689 GN=psmC6 PE=1 SV=2	-0.604544	1.06982e-05	16
Veg8h / Dev8h	Q86B07	tr|Q54PL7|Q54PL7_DICDI Uncharacterized protein OS=Dictyostelium discoideum OX=44689 GN=DDB0186024 PE=4 SV=2	1.17409	3.44638e-06	11
Veg8h / Dev8h	Q86B08	tr|Q54PL9|Q54PL9_DICDI Uncharacterized protein OS=Dictyostelium discoideum OX=44689 GN=DDB0218606 PE=4 SV=2	1.27924	0.00931927	3
Veg8h / Dev8h	Q86H55	tr|Q54PM1|Q54PM1_DICDI Uncharacterized protein OS=Dictyostelium discoideum OX=44689 GN=DDB0186020 PE=4 SV=2	0.840087	0.0080483	14
Veg8h / Dev8h	Q86H60	sp|Q54PN7|PRS6A_DICDI 26S proteasome regulatory subunit 6A homolog OS=Dictyostelium discoideum OX=44689 GN=psmC3 PE=1 SV=2	1.12948	1.67038e-08	12
Veg8h / Dev8h	Q86H83	sp|Q54PP1|ERG24_DICDI Delta(14)-sterol reductase OS=Dictyostelium discoideum OX=44689 GN=erg24 PE=3 SV=2	0.618791	2.92927e-07	5
Veg8h / Dev8h	Q86HB8	tr|Q54PS3|Q54PS3_DICDI Uncharacterized protein OS=Dictyostelium discoideum OX=44689 GN=DDB0185967 PE=4 SV=2	1.94716	0.00228749	2
Veg8h / Dev8h	Q86HD1	sp|Q54PS7|PLBLD_DICDI Phospholipase B-like protein D OS=Dictyostelium discoideum OX=44689 GN=plbD PE=3 SV=2	-0.695476	0.0194698	24
Veg8h / Dev8h	Q86HD3	sp|Q54PT9|MRFA_DICDI Myelin gene regulatory factor-like A OS=Dictyostelium discoideum OX=44689 GN=mrfA PE=1 SV=2	1.14202	1.1022e-08	15
Veg8h / Dev8h	Q86HD4	sp|Q54PW5|DPH1_DICDI 2-(3-amino-3-carboxypropyl)histidine synthase subunit 1 OS=Dictyostelium discoideum OX=44689 GN=dph1 PE=3 SV=2	1.29164	1.79054e-10	22
Veg8h / Dev8h	Q86HL5	tr|Q54Q00|Q54Q00_DICDI Uncharacterized protein OS=Dictyostelium discoideum OX=44689 GN=DDB0185894 PE=3 SV=1;tr|Q54Q01|Q54Q01_DICDI Uncharacterized protein OS=Dictyostelium discoideum OX=44689 GN=DDB0185893 PE=3 SV=2	-0.585547	0.0147474	13
Veg8h / Dev8h	Q86HP1	sp|Q54Q05|ELOC_DICDI Elongin-C OS=Dictyostelium discoideum OX=44689 GN=tceb1 PE=3 SV=2	5.13418	0.0316853	6
Veg8h / Dev8h	Q86HS0	tr|Q54Q36|Q54Q36_DICDI Uncharacterized protein OS=Dictyostelium discoideum OX=44689 GN=DDB0185857 PE=4 SV=1;tr|Q54Q35|Q54Q35_DICDI Uncharacterized protein OS=Dictyostelium discoideum OX=44689 GN=DDB0185858 PE=4 SV=2	0.805415	0.00633787	12
Veg8h / Dev8h	Q86HT1	tr|Q54Q44|Q54Q44_DICDI C2H2 type Zn-finger-containing protein OS=Dictyostelium discoideum OX=44689 GN=DDB0216435 PE=4 SV=2	1.80268	0.00213005	6
Veg8h / Dev8h	Q86I43	tr|Q54Q52|Q54Q52_DICDI Uncharacterized protein OS=Dictyostelium discoideum OX=44689 GN=DDB_G0284091 PE=4 SV=2	-2.10463	0.00507981	6
Veg8h / Dev8h	Q86I75	tr|Q54Q75|Q54Q75_DICDI Uncharacterized protein OS=Dictyostelium discoideum OX=44689 GN=DDB0185814 PE=4 SV=2	1.13983	0.00280799	3
Veg8h / Dev8h	Q86I79	tr|Q54Q97|Q54Q97_DICDI Uncharacterized protein OS=Dictyostelium discoideum OX=44689 GN=DDB0218563 PE=4 SV=2	2.0799	0.0189249	4
Veg8h / Dev8h	Q86I87	sp|Q54Q99|PH2AB_DICDI Serine/threonine-protein phosphatase 2A regulatory subunit phr2AB OS=Dictyostelium discoideum OX=44689 GN=phr2aB PE=3 SV=2	2.36135	5.86981e-10	17
Veg8h / Dev8h	Q86I88	sp|Q54QA0|PMS1_DICDI Mismatch repair endonuclease pms1 OS=Dictyostelium discoideum OX=44689 GN=pms1 PE=3 SV=2	0.856605	0.00395334	5
Veg8h / Dev8h	Q86IA3	tr|Q54QA4|Q54QA4_DICDI Uncharacterized protein OS=Dictyostelium discoideum OX=44689 GN=DDB0185787 PE=4 SV=2	-0.608012	0.00226589	32
Veg8h / Dev8h	Q86IB7	sp|Q54QB1|ERK2_DICDI Extracellular signal-regulated kinase 2 OS=Dictyostelium discoideum OX=44689 GN=erkB PE=1 SV=2	0.80008	0.000879983	21
Veg8h / Dev8h	Q86IE2	sp|Q54QB9|GACG_DICDI Rho GTPase-activating protein gacG OS=Dictyostelium discoideum OX=44689 GN=gacG PE=3 SV=2	0.599926	3.677e-05	40
Veg8h / Dev8h	Q86IG2	tr|Q54QC3|Q54QC3_DICDI Uncharacterized protein OS=Dictyostelium discoideum OX=44689 GN=DDB0185766 PE=4 SV=2	1.68691	0.01966	11
Veg8h / Dev8h	Q86IG9	sp|Q54QD9|CTSB_DICDI Cathepsin B OS=Dictyostelium discoideum OX=44689 GN=ctsB PE=3 SV=2	0.944055	0.000538138	13
Veg8h / Dev8h	Q86IJ1	tr|Q54QE5|Q54QE5_DICDI Protein phosphatase 2C-related protein OS=Dictyostelium discoideum OX=44689 GN=DDB_G0283919 PE=3 SV=3	-0.812353	1.10191e-07	19
Veg8h / Dev8h	Q86IK2	tr|Q54QE7|Q54QE7_DICDI Esterase/lipase/thioesterase domain-containing protein OS=Dictyostelium discoideum OX=44689 GN=DDB_G0283915 PE=4 SV=2	1.24123	0.000274481	6
Veg8h / Dev8h	Q86IV7	tr|Q54QF3|Q54QF3_DICDI Uncharacterized protein OS=Dictyostelium discoideum OX=44689 GN=DDB0185734 PE=4 SV=2	-0.645761	0.0029203	9
Veg8h / Dev8h	Q86IW0	sp|Q54QF4|MGP4_DICDI Mental retardation GTPase activating protein homolog 4 OS=Dictyostelium discoideum OX=44689 GN=mgp4 PE=3 SV=2	0.894896	0.0084133	3
Veg8h / Dev8h	Q86IW5	tr|Q54QH5|Q54QH5_DICDI Uncharacterized protein OS=Dictyostelium discoideum OX=44689 GN=DDB0185711 PE=4 SV=2	-1.55613	0.00093236	8
Veg8h / Dev8h	Q86J14	tr|Q54QI7|Q54QI7_DICDI Hydroxymethylglutaryl-CoA lyase OS=Dictyostelium discoideum OX=44689 GN=hmgL PE=4 SV=2	1.70739	4.04737e-08	6
Veg8h / Dev8h	Q86J16	sp|Q54QJ8|Y8387_DICDI Uncharacterized protein DDB_G0283871 OS=Dictyostelium discoideum OX=44689 GN=DDB_G0283871 PE=2 SV=2	0.821615	0.0405215	7
Veg8h / Dev8h	Q86JA1	sp|Q54QJ9|KAD2_DICDI Adenylate kinase OS=Dictyostelium discoideum OX=44689 GN=adkA PE=3 SV=2	-0.626494	7.38179e-08	30
Veg8h / Dev8h	Q86JA1|Q54PN7	tr|Q54QK2|Q54QK2_DICDI Uncharacterized protein OS=Dictyostelium discoideum OX=44689 GN=DDB0185681 PE=4 SV=2	-1.22683	0.0171135	1
Veg8h / Dev8h	Q86JC1	sp|Q54QK7|DIM1_DICDI Probable dimethyladenosine transferase OS=Dictyostelium discoideum OX=44689 GN=dimt1 PE=3 SV=2	-1.10625	0.00461911	10
Veg8h / Dev8h	Q86JE7	tr|Q54QL3|Q54QL3_DICDI Uncharacterized protein OS=Dictyostelium discoideum OX=44689 GN=DDB0185672 PE=4 SV=2	1.66024	1.80844e-05	10
Veg8h / Dev8h	Q86JG3	tr|Q54QM2|Q54QM2_DICDI Uncharacterized protein OS=Dictyostelium discoideum OX=44689 GN=DDB_G0283861 PE=4 SV=2	0.886326	1.73552e-16	44
Veg8h / Dev8h	Q86JG6	tr|Q54QN6|Q54QN6_DICDI Uncharacterized protein OS=Dictyostelium discoideum OX=44689 GN=DDB0185652 PE=4 SV=2	1.02956	0.0212991	3
Veg8h / Dev8h	Q86JL1	tr|Q54QP9|Q54QP9_DICDI Uncharacterized protein OS=Dictyostelium discoideum OX=44689 GN=DDB_G0283703 PE=4 SV=2	1.28798	0.0193147	6
Veg8h / Dev8h	Q86JM8	sp|Q54QQ2|Y5634_DICDI Uncharacterized protein DDB_G0283697 OS=Dictyostelium discoideum OX=44689 GN=DDB_G0283697 PE=4 SV=2	-1.80114	0.00671431	5
Veg8h / Dev8h	Q86JP5	sp|Q54QR2|PSB7_DICDI Proteasome subunit beta type-7 OS=Dictyostelium discoideum OX=44689 GN=psmB7 PE=3 SV=2	1.90432	3.61136e-05	6
Veg8h / Dev8h	Q86K93	sp|Q54QS3|DDX3_DICDI Probable ATP-dependent RNA helicase ddx3 OS=Dictyostelium discoideum OX=44689 GN=ddx3 PE=3 SV=2	1.13229	5.76977e-05	13
Veg8h / Dev8h	Q86KA1	tr|Q54QS9|Q54QS9_DICDI Uncharacterized protein OS=Dictyostelium discoideum OX=44689 GN=DDB0185607 PE=4 SV=2	0.590781	0.0377639	9
Veg8h / Dev8h	Q86KB4	tr|Q54QT0|Q54QT0_DICDI Uncharacterized protein OS=Dictyostelium discoideum OX=44689 GN=DDB0185606 PE=4 SV=2	0.778395	0.00022036	13
Veg8h / Dev8h	Q86KC0	sp|Q54QT7|CBPC_DICDI Calcium-binding protein C OS=Dictyostelium discoideum OX=44689 GN=cbpC PE=1 SV=1	1.96609	0.00027396	15
Veg8h / Dev8h	Q86KG4	sp|Q54QT7|CBPC_DICDI Calcium-binding protein C OS=Dictyostelium discoideum OX=44689 GN=cbpC PE=1 SV=1	-1.29811	0.000125875	4
Veg8h / Dev8h	Q86KP6	sp|Q54QT8|CBPG_DICDI Calcium-binding protein G OS=Dictyostelium discoideum OX=44689 GN=cbpG PE=1 SV=2	1.44234	0.00730327	3
Veg8h / Dev8h	Q86KP9	sp|Q54QT9|CBPF_DICDI Calcium-binding protein F OS=Dictyostelium discoideum OX=44689 GN=cbpF PE=1 SV=2	1.61012	0.0396277	3
Veg8h / Dev8h	Q86KQ6;Q86KQ8	sp|Q54QU0|CBPFL_DICDI Calcium-binding protein F-like OS=Dictyostelium discoideum OX=44689 GN=cbp12 PE=4 SV=2	2.13396	0.00350589	4
Veg8h / Dev8h	Q86L18	sp|Q54QV0|MOB2_DICDI MOB kinase activator-like 2 OS=Dictyostelium discoideum OX=44689 GN=mob2 PE=3 SV=2	-2.35177	0.00327508	6
Veg8h / Dev8h	Q86L18|P18142	sp|Q54QX0|CBPB_DICDI Calcium-binding protein B OS=Dictyostelium discoideum OX=44689 GN=cbpB PE=4 SV=2	-3.36511	8.74616e-31	29
Veg8h / Dev8h	Q86L22	tr|Q54QX8|Q54QX8_DICDI Uncharacterized protein OS=Dictyostelium discoideum OX=44689 GN=DDB0185556 PE=4 SV=2	0.800154	4.15925e-05	9
Veg8h / Dev8h	Q86LA5	tr|Q54QY8|Q54QY8_DICDI Uncharacterized protein OS=Dictyostelium discoideum OX=44689 GN=DDB0185548 PE=4 SV=2	-1.65511	0.000818196	8
Veg8h / Dev8h	Q8I0H7	sp|Q54QZ5|TREA_DICDI Trehalase OS=Dictyostelium discoideum OX=44689 GN=treh PE=3 SV=2	0.636078	1.39898e-08	55
Veg8h / Dev8h	Q8IS19	tr|Q54R18|Q54R18_DICDI DUF51 family protein OS=Dictyostelium discoideum OX=44689 GN=DDB0216389 PE=4 SV=2	-0.616655	0.012321	14
Veg8h / Dev8h	Q8IS20	tr|Q54R22|Q54R22_DICDI Uncharacterized protein OS=Dictyostelium discoideum OX=44689 GN=DDB0185515 PE=4 SV=2	-2.46445	4.3579e-05	33
Veg8h / Dev8h	Q8MLZ3	sp|Q54R41|GPA9_DICDI Guanine nucleotide-binding protein alpha-9 subunit OS=Dictyostelium discoideum OX=44689 GN=gpaI PE=2 SV=2	-0.86671	5.14743e-05	30
Veg8h / Dev8h	Q8MM62	sp|Q54R47|GCDH_DICDI Glutaryl-CoA dehydrogenase, mitochondrial OS=Dictyostelium discoideum OX=44689 GN=gcdh PE=3 SV=2	-1.51098	1.8441e-05	22
Veg8h / Dev8h	Q8MML5	tr|Q54R48|Q54R48_DICDI Uncharacterized protein OS=Dictyostelium discoideum OX=44689 GN=DDB_G0283409 PE=4 SV=2	-1.7642	4.78592e-20	28
Veg8h / Dev8h	Q8MP58	sp|Q54R62|UCKC_DICDI Uridine-cytidine kinase C OS=Dictyostelium discoideum OX=44689 GN=udkC PE=3 SV=2	0.685237	1.94174e-07	50
Veg8h / Dev8h	Q8MP77	tr|Q54R89|Q54R89_DICDI Uncharacterized protein OS=Dictyostelium discoideum OX=44689 GN=DDB0185451 PE=4 SV=2	-0.934665	0.000467169	21
Veg8h / Dev8h	Q8MPA5|Q550E9|Q8MMN1;Q8MPA7|Q86KF5|Q76NU5|Q550E3|Q550E5	tr|Q54R93|Q54R93_DICDI Uncharacterized protein OS=Dictyostelium discoideum OX=44689 GN=DDB0185447 PE=4 SV=2	-1.93854	0.0412799	1
Veg8h / Dev8h	Q8MPQ7	sp|Q54RA4|Y3291_DICDI Probable iron/ascorbate oxidoreductase DDB_G0283291 OS=Dictyostelium discoideum OX=44689 GN=DDB_G0283291 PE=3 SV=2	-4.92651	1.86062e-08	28
Veg8h / Dev8h	Q8MQU6	tr|Q54RA7|Q54RA7_DICDI Uncharacterized protein OS=Dictyostelium discoideum OX=44689 GN=DDB0185432 PE=4 SV=2	-0.978598	7.74364e-07	25
Veg8h / Dev8h	Q8MVR1	sp|Q54RA8|ATPO_DICDI ATP synthase subunit O, mitochondrial OS=Dictyostelium discoideum OX=44689 GN=atp5O PE=3 SV=2	-0.93819	1.88232e-10	69
Veg8h / Dev8h	Q8MYE6	tr|Q54RB1|Q54RB1_DICDI Uncharacterized protein OS=Dictyostelium discoideum OX=44689 GN=DDB0185428 PE=4 SV=2	0.970669	1.36561e-05	17
Veg8h / Dev8h	Q8MYE7	tr|Q54RB5|Q54RB5_DICDI Uncharacterized protein OS=Dictyostelium discoideum OX=44689 GN=DDB0185424 PE=4 SV=2	1.2187	0.000203258	3
Veg8h / Dev8h	Q8SSQ0	tr|Q54RC0|Q54RC0_DICDI Uncharacterized protein OS=Dictyostelium discoideum OX=44689 GN=DDB0218473 PE=4 SV=2	-0.747642	0.00140257	29
Veg8h / Dev8h	Q8SSQ3	tr|Q54RD5|Q54RD5_DICDI Uncharacterized protein OS=Dictyostelium discoideum OX=44689 GN=DDB_G0283253 PE=4 SV=2	0.615081	0.00645631	6
Veg8h / Dev8h	Q8SSU2	tr|Q54RE7|Q54RE7_DICDI Uncharacterized protein OS=Dictyostelium discoideum OX=44689 GN=DDB0185395 PE=4 SV=2	0.65481	0.0381806	7
Veg8h / Dev8h	Q8T133	sp|Q54RF4|CBP4A_DICDI Calcium-binding protein 4a OS=Dictyostelium discoideum OX=44689 GN=cbpD1 PE=1 SV=2	0.881414	0.000158106	15
Veg8h / Dev8h	Q8T1E2	tr|Q54RI2|Q54RI2_DICDI Uncharacterized protein OS=Dictyostelium discoideum OX=44689 GN=DDB0185376 PE=4 SV=2	0.723686	0.0252153	15
Veg8h / Dev8h	Q8T1E3	sp|Q54RI9|XPOT_DICDI Exportin-T OS=Dictyostelium discoideum OX=44689 GN=xpot PE=3 SV=2	1.13441	0.00314061	10
Veg8h / Dev8h	Q8T1V6	tr|Q54RL8|Q54RL8_DICDI S-formylglutathione hydrolase OS=Dictyostelium discoideum OX=44689 GN=DDB0185342 PE=3 SV=2	0.844513	0.00348342	9
Veg8h / Dev8h	Q8T294	sp|Q54RM1|OSB7_DICDI Oxysterol-binding protein 7 OS=Dictyostelium discoideum OX=44689 GN=osbG PE=3 SV=2	0.629495	0.00401669	9
Veg8h / Dev8h	Q8T298	tr|Q54RP4|Q54RP4_DICDI Uncharacterized protein OS=Dictyostelium discoideum OX=44689 GN=DDB0218432 PE=4 SV=2	-0.599746	0.00937514	4
Veg8h / Dev8h	Q8T2U1	sp|Q54RP6|DHKL_DICDI Hybrid signal transduction histidine kinase L OS=Dictyostelium discoideum OX=44689 GN=dhkL PE=3 SV=2	-4.08072	0.0124533	12
Veg8h / Dev8h	Q8T663		2.40494	0.0195076	3
Veg8h / Dev8h	Q8T665		0.949609	0.00243904	15
Veg8h / Dev8h	Q8T674		1.9728	0.00076585	6
Veg8h / Dev8h	Q8T690		1.04997	1.17669e-12	35
Veg8h / Dev8h	Q8T6B7		1.51717	7.90058e-20	29
Veg8h / Dev8h	Q8T6J5		-1.58818	3.95359e-06	21
Veg8h / Dev8h	Q8T813		-3.8187	0.0200792	5
Veg8h / Dev8h	Q8WQ85		-0.973188	1.43259e-22	49
Veg8h / Dev8h	Q94464		1.44623	4.49719e-20	44
Veg8h / Dev8h	Q94465		0.586533	0.000112371	15
Veg8h / Dev8h	Q94489		-0.669916	1.93133e-12	37
Veg8h / Dev8h	Q94494		1.7082	0.00273193	3
Veg8h / Dev8h	Q94504		0.960717	2.97897e-09	12
Veg8h / Dev8h	Q95NZ8		0.931314	4.30402e-06	37
Veg8h / Dev8h	Q95UC5		2.33277	5.59996e-05	11
Veg8h / Dev8h	Q95YL4		-1.13973	1.07125e-05	5
Veg8h / Dev8h	Q95YL5		1.73949	3.1471e-07	8
Veg8h / Dev8h	Q95ZG5		-0.769221	6.2415e-06	37
Veg8h / Dev8h	Q95ZG8		-1.08106	0.00984563	2
Veg8h / Dev8h	Q966R0		-5.71151	5.28207e-11	21
Veg8h / Dev8h	Q9BIW4		-0.781992	5.42657e-05	11
Veg8h / Dev8h	Q9GPS1		1.3925	7.78671e-05	8
Veg8h / Dev8h	Q9GRX6		0.683376	1.1137e-06	33
Veg8h / Dev8h	Q9GTN7		2.30033	0.00981285	10
Veg8h / Dev8h	Q9NCL7		-1.69532	0.00014389	19
Veg8h / Dev8h	Q9NGP5		-1.46799	2.91997e-09	35
Veg8h / Dev8h	Q9NGQ2		1.33714	2.38501e-09	92
Veg8h / Dev8h	Q9NIV0		2.78341	0.000237399	6
Veg8h / Dev8h	Q9TVK6		1.48879	0.00454339	13
Veg8h / Dev8h	Q9U641		0.814719	5.72044e-09	31
Veg8h / Dev8h	Q9U7C7		-2.12364	0.0205563	1
Veg8h / Dev8h	Q9U9R7		0.72185	1.19805e-06	17
Veg8h / Dev8h	Q9UA41		0.687189	0.0244848	10
Veg8h / Dev8h	Q9UAG7		1.91046	1.13323e-20	24
Veg8h / Dev8h	Q9XYL0		-0.737838	0.00020123	8
Veg8h / Dev8h	Q9XYS3		0.885466	0.00176225	8
Veg8h / Dev8h	Q9XZE5		-0.66042	1.55165e-05	17
