# Supplementary material for: Sulfur sequestration promotes multicellularity during nutrient limitation
Source: Nature. 2021 Feb 24;591(7850):471–6. doi: 10.1038/s41586-021-03270-3 (PMC7969356; doi:10.1038/s41586-021-03270-3)
Supplement: Supplementary file 4 — Source Data Fig. 1 [file 41586_2021_3270_MOESM4_ESM.xlsx]

## Sheet: Figure 1c
Fig. 1c	RNA-seq PC analysis
		PC1 (75%)	V 0.5	V4	V8	D0.5	D4	D8
	D0-5_1	-12.3074				-30.1081
	D4_1	23.0282					-25.5886
	D8_1	100.412						16.6261
	V0-5_1	-35.1072	21.5936
	V4_1	-34.4188		13.6733
	V8_1	-24.5771			5.92982
	D0-5_2	-13.3514				-27.9028
	D4_2	13.1382					-24.9138
	D8_2	96.7581						18.5537
	V0-5_2	-33.1762	20.2664
	V4_2	-33.8585		13.2066
	V8_2	-26.7635			4.96687
	D0-5_3	-13.5816				-27.659
	D4_3	4.3542					-24.9316
	D8_3	85.103						4.98508
	V0-5_3	-33.1754	19.9503
	V4_3	-34.47		14.819
	V8_3	-28.0068			6.53287

## Sheet: Figure 1d
Fig. 1d	RNA-seq pathway analysis
	KEGG term	FDR
	Oxidative phosphorylation	1.90658
	TCA cycle	2.02872
	Microbial metabolism in diverse environments	2.33536
	Biosynthesis of amino acids	2.48945
	Biosynthesis of secondary metabolites	2.48945
	Starch and sucrose metabolism	2.48945
	Cysteine and methionine metabolism	2.48945
	Glycine, serine and threonine metabolism	2.48945
	Phagosome	4.65758
	Metabolic pathways	6.74715
	Ribosome	16.1993

## Sheet: Figure 1e
Fig. 1e	OCR (pmol/min)
	Time (h)	Vegetative			Starved
	0.0265679	465.999	486.131	499.493	372.259	368.01	359.781
	0.136217	436.834	457.628	477.058	361.493	357.7	363.36
	0.245827	437.313	457.123	477.899	363.273	356.21	375.69
	0.355516	445.949	462.481	481.542	369.395	352.596	380.608
	0.46523	454.584	468.444	488.517	360.837	358.078	403.193
	0.574944	460.499	474.448	495.274	341.454	345.762	402.335
	0.684743	468.059	483.774	505.008	326.266	348.001	415.521
	0.794552	472.895	492.778	512.436	329.011	348.857	412.314
	0.904483	478.284	500.747	520.125	324.194	354.106	435.878
	1.01444	482.389	508.937	526.216	320.678	345.682	436.828
	1.12449	485.578	517.184	534	319.26	339.17	434.177
	1.23477	490.043	524.593	540.067	317.242	320.532	425.282
	1.34498	492.065	534.001	548.897	318.291	326.199
	1.45161	493.625	542.79	557.36	316.453	319.534
	1.55828	499.98	551.053	564.728	319.772	325.576
	1.66506	501.211	558.246	567.166	319.866	328.861
	1.77529	506.636	564.929	574.706	318.019	318.172
	1.8851	510.095	572.383	574.29	318.146	322.688
	1.99492	514.291	582.892	570.975	316.52	316.465
	2.10478	514.172	590.668	565.133	310.813	314.118
	2.21458	515.635	586.033	566.841	310.839	313.219
	2.32144	519.227	589.835	570.362	307.299	318.796
	2.42828	525.224	592.441	570.205	304.81	320.118
	2.53512	526.659	587.61	572.647	307.474	302.525
	2.64216	532.267	589.476	571.48	307.982	318.137
	2.74925	529.957	580.61	572.372	307.691	304.387
	2.8562	526.243	584.006	575.875	317.852	314.896
	2.96308	525.854	583.208	576.254	307.873	288.85
	3.06999	522.418	581.247	570.12	306.496	284.23
	3.17709	516.149	581.659	571.865	306.663	289.784
	3.28429	516.366	593.601	573.231	305.897	289.623
	3.39123	507.287	588.791	576.43	314.358	288.053
	3.49824	505.099	581.197	571.515	308.86	290.308
	3.60531	501.924	581.971	570.81	312.84	292.593
	3.7124	498.551	581.896	571.096	311.871	288.815
	3.8193	496.983	578.176	570.925	313.348	292.766
	3.92637	490.784	577.383	568.032	309.182	287.483
	4.03338	490.138	575.92	564.518	311.146	291.117
	4.14051	486.236	576.38	562.118	307.129	283.719
	4.25114	483.078	577.648	558.909	302.963	287.021
	4.36131	484.828	578.65	560.799	300.482	281.063
	4.47124	482.116	580.95	559.845	296.131	279.655
	4.58125	480.375	580.275	561.536	294.792	279.751
	4.69143	473.082	578.016	560.2	289.811	274.86
	4.80149	475.675	577.558	556.517	289.615	272.378
	4.91148	475.452	571.078	552.507	286.584	269.436
	5.02157	471.072	573.355	550.681	285.694	268.574
	5.1316	464.033	571.219	547.346	284.263	265.537
	5.24163	465.198	569.536	543.346	283.01	263.845
	5.35163	464.213	568.186	539.313	282.264	262.67
	5.46169	456.894	568.494	536.739	282.668	260.997
	5.57184	458.811	564.635	535.092	283.551	260.503
	5.68213	458.831	563.781	538.869	286.958	261.571
	5.79222	459.72	566.722	538.378	289.018	263.144
	5.90255	464.164	564.566	538.735	288.919	262.237
	6.00919	460.178	561.255	530.958	289.73	262.501
	6.11991	457.297	556.965	529.2	289.212	260.013
	6.22647	453.179	557.489	529.48	292.28	257.107
	6.33693	448.66	558.274	528.53	291.964	255.79
	6.44347	449.534	554.11	526.118	291.585	256.183
	6.55407	447.063	556.264	527.478	287.023	256.284
	6.66469	446.473	556.855	528.142	283.081	258.066
	6.77525	444.771	554.433	528.934	278.273	255.735
	6.88189	446.396	558.485	530.748	276.772	252.142
	6.98875	449.598	556.195	528.253	274.924	247.242
	7.09537	450.654	557.72	527.434	274.068	244.644
	7.20213	446.89	559.736	529.228	273.009	244.184
	7.30889	446.421	558.536	530.677	269.585	244.595
	7.41572	446.58	556.302	531.85	267.325	246.739
	7.52244	444.006	551.275	528.169	261.003	246.539
	7.63301	442.11	550.848	528.905	257.512	252.344
	7.73975	441.079	549.482	529.424	254.312	261.28
	7.85044	440	553.169	527.407	253.908	271.326
	7.96095	439.216	548.072	525.413	255.726	282.458
	8.07121	440.08	548.871	525.113	257.051	293.942
	8.1814	438.369	550.532	526.094	261.643	304.591
	8.29174	438.636	550.588	525.289	264.634	314.704
	8.40206	437.074	543.713	522.771	265.725	319.91
	8.51238	436.992	544.765	523.348	266.69	323.944
	8.62279	437.193	544.888	521.986	266.504	330.098
	8.73298	435.969	545.09	519.717	264.734	329.781
	8.84321	435.599	544.635	517.964	265.121	322.689
	8.95361	434.753	549.223	518.789	265.275	315.443
	9.06403	434.219	553.278	522.609	264.684	309.271
	9.17077	434.756	554.634	521.89	263.338	303.568
	9.28121	435.653	547.091	517.23	262.268	295.416
	9.39148	434.909	549.825	515.745	263.457	297.231
	9.50181	436.067	545.621	515.225	264.338	296.371
	9.61221	436.551	545.69	515.845	263.784	296.587
	9.72268	435.448	546.728	515.922	263.581	297.296
	9.83305	434.045	543.302	515.094	261.985	298.796
	9.94343	432.927	544.65	520.333	263.076	301.005
	10.0503	433.838	538.937	517.595	259.452	296.539
	10.1572	433.644	537.278	515.298	257.497	290.363
	10.2677	433.934	537.048	514.728	256.361	285.897
	10.3746	434.199	542.761	520.014	258.721	287.966
	10.4814	434.851	539.988	516.058	256.067	283.993
	10.5884	436.023	541.683	515.982	255.203	281.539
	10.6952	434.851	538.909	513.805	253.882	278.236

## Sheet: Figure 1f
Fig. 1f	Basal OCR (pmol/min)
	Vegetative	Starved
	504.688	275.496
	454.662	349.218
	456.35	220.366
	521.233	161.718
	501.909	369.058
	492.427	261.983

## Sheet: Figure 1g
Fig. 1g	OCR (pmol/min)
	Time (minutes)	Vegetative			Starved
	1.59516	86.6367	91.2783	88.9587	41.002	40.2897	38.5949
	8.17237	70.454	74.0952	73.041	32.8806	31.7179	30.7612
	14.7503	62.233	64.8195	64.115	27.8326	26.8389	26.1746
	21.4081	50.4753	52.6516	50.905	20.8613	23.126	21.7385
	27.9902	46.8775	47.4213	46.8491	19.5907	21.1359	19.2772
	34.5693	44.169	45.3425	44.4418	18.1087	20.4856	18.8477
	41.2247	383.778	402.237	459.039	210.634	217.734	211.627
	47.8136	386.473	394.027	452.182	208.517	221.259	211.201
	54.3986	416.082	422.479	470.749	208.841	221.121	205.699
	61.0526	53.6506	60.4133	54.2881	13.669	12.5971	12.2942
	67.6428	51.7239	56.4276	53.4059	17.1022	17.1718	16.5193
	74.2295	49.1824	52.767	50.6349	16.4664	17.5366	16.1588
	80.8919	529.005	488.56	467.117	202.428	185.184	168.799
	87.4835	445.754	411.654	391.999	169.335	157.21	148.032
	94.0723	428.033	402.089	374.73	144.123	136.552	129.373

## Sheet: Figure 1h
Fig. 1h	OCR (pmol/min)
	Time (h)	Vegetative			Starved
	10.204	461.396	450.44	440.25	167.639	192.488
	10.3144	459.801	452.915	440.074	165.397	191.778
	10.4245	457.807	453.216	441.578	161.243	189.857
	10.535	461.174	454.808	441.007	159.141	187.569
	10.6454	463.51	450.526	443.375	157.849	186.764
	10.7558	461.455	440.498	442.309	154.179	185.056
	10.8674	307.509	313.203	290.639	172.361	174.792
	10.9777	337.056	363.816	334.721	157.372	175.263
	11.088	375.557	417.588	376.784	151.132	168.144
	11.1983	469.892	450.429	436.589	151.679	169.841
	11.3095	508.16	475.414	471.398	153.66	172.97
	11.4198	478.402	470.75	445.83	151.636	171.862
	11.5313		168.077	140.747	119.457	151.279
	11.6416		189.887	164.4	120.253	128.784
	11.7519		201.582	175.587	117.814	120.899
	11.8622		213.12	185.186	120.45	139.256
	11.9724		215.962	187.988	129.279	138.172
	12.0825		221.913	199.138	121.144	140.304
	12.1949	367.412	360.445	311.911	137.995	209.388
	12.3052	349.533	328.131	301.504	157.261	185.613
	12.4154	339.28	317.266	293.489	157.929	180.998
	12.5258	330.678	315.02	288.972	135.847	179.514
	12.6364	326.9	316.807	290.635	137.944	180.638
	12.7468	328.126	322.287	293.115	133.95	181.551
	12.8583	93.7997	101.195	89.7022	61.862	71.1911
	12.9687	95.5607	99.9224	85.0393	62.8071	67.7809
	13.0792	91.9351	97.0968	81.1293	66.6456	76.3772
	13.1895	89.3997	96.1451	79.3679	74.949	86.4106
	13.2998	85.0963	94.0431	76.0799	76.456	80.3785
	13.4109	82.2829	92.2917	74.4831	80.5954	74.7163

## Sheet: Figure 1i
Fig. 1i	XTT A450 (fold over control)
	Vegetative				Starved
	0.5 h	4 h	8 h	10 h	0.5 h	4 h	6 h	10 h
	1.05842	1.46436	0.789109		0.171287	0.314851	0.406931
		1.84059		0.883168		0.412871	0.345545	0.0514851
	0.941584	1.21287	1.62178	0.836634	0.245545	0.258416	0.364356	0.0386139

## Sheet: Figure 1j
Fig. 1j	JC-1 red/green fluorescence
	Vegetative			Starved			FCCP	Oligomycin
	0.5 h	4 h	8 h	0.5 h	4 h	8 h
	2.54188	3.03647	3.36434	4.85468	4.38477	2.12766	1.71129	3.07556
	3.0966	3.46914	3.76804	5.07015	4.83644	2.45652	1.6873	3.04251
	3.32946	3.56923	3.30411	4.99577	4.40491	2.12245	1.5463	2.65952

## Sheet: Figure 1k
Fig. 1k	MitoTracker Red MFI (fold over control)
	Vegetative		Starved
	0.5	10	0.5	10
	1	1.06225	1.22816	0.501934
	1	2.70919	1.77622	0.193514
	1	1.86102	1.22476	0.72747
	1	0.546925	0.796425	0.0262848
	1	1.57632		0.63676
	1	0.797492	1.48811	0.149116
	1	0.83849	1.38543	0.312146
	1	0.702754	1.21784	0.221224

## Sheet: Figure 1m
Fig. 1m	ATP5A MFI (fold over control)
	Vegetative	Starved
	1	0.626415
	1	0.582759
	1	0.515571

[truncated: 1 more sheets: Figure 1n]
