# Supplementary material for: Sulfur sequestration promotes multicellularity during nutrient limitation
Source: Nature. 2021 Feb 24;591(7850):471–6. doi: 10.1038/s41586-021-03270-3 (PMC7969356; doi:10.1038/s41586-021-03270-3)
Supplement: Supplementary file 5 — Source Data Fig. 2 [file 41586_2021_3270_MOESM5_ESM.xlsx]

## Sheet: Figure 2a - b
Fig. 2a	Glutamic acid Normalized Peak Area				Arginine Normalized Peak Area				Isoleucine Normalized Peak Area
	Time (h)	Normalized Peak Area			Time (h)	Normalized Peak Area			Time (h)	Normalized Peak Area
	0	13913.7			0	30579.7			0	37962.9
	0.5	23942.2			0.5	42892.7			0.5	13610
	1	29156			1	47646.8			1	18545.1
	1.5				1.5	40599.9			1.5	17744.9
	2	32872			2	60297.4			2	31814.7
	2.5	18520.3			2.5	57029.5			2.5	35907.1
	3	21066.5			3	42760			3	21067.6
	3.5	19379.9			3.5	43894.2			3.5	18555.6
	4	31954.4			4	55646.4			4	24354.6
	4.5	27744.3			4.5	61382.5			4.5	27231.5
	5	16145.1			5	56143.8			5	23184.3
	5.5	14478.3			5.5	46556.2			5.5	18829.9
	6	21631			6	42534.3			6	16214.3
Fig. 2b	Cysteine Normalized Peak Area
	Time (h)	Normalized Peak Area
	0
	0.5	16073
	1	17844.2
	1.5	10892.8
	2	8784.84
	2.5	8858.64
	3	5744.76
	3.5	10287.5
	4	4637.64
	4.5	3400.91
	5	3968.26
	5.5	1586.46
	6	3531.77

## Sheet: Figure 2c
Fig. 2c	D-Ribose Normalized Peak Area					Testosterone Normalized Peak Area
	Time (h)	Normalized Peak Area				Time (h)	Normalized Peak Area
	0	37804	25190	31638		0	305	546	470
	0.1	35389	65979	35796		0.1	0	0	370
	0.5	47135	35671	49219		0.5	0	0	287
	1	38882	45311	41591		1	512	304	417
	2	48080	34775	29189		2	323	0	200
	4	33445	34402	34148		4	334	25	377
	6	38299	24330	26424		6	311	116	1666
	8	37916	33501	30619		8	1080	2532	6554
	10	34885	32048	29306		10	1339	5442	9733
	11	36931	45981	35651		11	4917	10993	7533

## Sheet: Figure 2e
Fig. 2e	carA relative expression				cprB relative expression
	Vegetative	Starved	EAA		Vegetative	Starved	EAA
	1	26.4763	4.26123		1	2337.89	0.870266
	1	14.077	0.405925		1	1979.63	0.37366
	1	15.2675	0.323595		1	1414.33	0.404827

## Sheet: Figure 2f
Fig. 2f	Cell number/100 μl
	Time (h)	Vegetative					Starved					EAA
	0	138747	134784	127954	113450	104458	136900	151098	128467	196903	188745	136349	160382	111494	193372	244247
	8	156855	146643	145669	109206	123108	89872.3	104576	74052.1	152390	188706	101873	120260	98895	106711	97119.8
	24	206560	267116	170776	172980	178030	46401.6	47263.4	83938.6	126802	105301	165696	171872	127815	143472	169022
	48	323395	277850	336457	213009	200604	21832.7	35769.6	53635.1	40172.6	86115.8	136327	199909	169732	142423	231421

## Sheet: Figure 2h
Fig. 2h	OCR (pmol/min)								Basal OCR
	Time (h)	Starved			EAA				Starved	EAA
	0.0265832	74.4019	84.3009	97.6285	280.974	279.785	252.966		98.3402	415.818
	0.136218	70.6075	81.4218	92.7436	268.792	270.854	246.178		57.2456	367.095
	0.245817	70.0419	80.1946	93.308	266.779	271.352	245.21		129.308	443.75
	0.355447	70.8013	80.4279	93.0283	269.793	275.317	249.331
	0.465079	72.6474	81.2407	95.1941	273.254	278.828	252.591
	0.574707	73.3009	83.0961	96.461	277.347	283.245	255.815
	0.684435	74.0574	84.3727	97.2118	279.832	286.433	258.478
	0.794174	75.9794	87.4436	100.174	284.621	291.804	263.519
	0.904065	77.2112	87.8022	102.485	287.966	295.489	265.683
	1.01394	78.0266	88.6552	103.108	291.055	299.044	268.449
	1.12393	79.3345	89.9579	104.439	293.951	301.859	271.262
	1.23401	80.1217	91.555	107.92	298.02	306.579	275.34
	1.34408	81.2303	92.9425	108.774	302.099	310.923	278.657
	1.45069	82.4184	93.8706	110.351	303.774	313.826	281.105
	1.55714	83.3072	94.7471	111.441	308.674	318.091	284.547
	1.66365	84.2942	97.2292	113.495	311.329	321.512	287.644
	1.77388	84.308	97.095	113.593	313.75	324.153	290.409
	1.88386	84.8698	97.8701	114.476	316.924	327.492	293.59
	1.99372	86.6574	98.8845	116.291	320.353	331.869	296.668
	2.10367	87.598	100.258	118.024	325.687	336.799	300.93
	2.21052	87.317	100.609	118.383	327.073	339.098	302.366
	2.31744	88.9255	101.999	119.398	329.867	344.097	305.379
	2.42427	89.4085	102.018	120.162	332.991	347.064	308.253
	2.53134	89.5745	102.984	121.597	336.121	350.328	311.749
	2.63825	89.8202	102.709	122.185	338.739	353.429	313.724
	2.7452	89.9381	103.276	121.197	341.222	356.437	315.345
	2.85207	90.6223	104.148	122.848	345.104	360.208	319.824
	2.95883	90.4273	103.901	122.568	347.176	363.434	322.023
	3.06576	89.5146	103.618	122.144	350.068	366.503	324.499
	3.1727	91.4606	104.744	123.939	353.931	370.568	327.622
	3.27952	90.2104	104.331	123.422	355.584	373.396	329.976
	3.38635	91.043	105.036	122.757	358.565	376.703	333.561
	3.49327	90.475	105.029	122.741	361.475	379.398	335.493
	3.60025	91.0292	105.503	123.018	363.511	382.286	338.079
	3.70716	90.608	105.016	122.713	366.768	385.99	339.916
	3.8142	91.0729	105.457	122.975	368.807	388.28	342.089
	3.92108	90.6553	105.861	122.841	371.404	390.909	344.728
	4.02785	90.803	105.406	121.496	374.217	394.089	346.672
	4.13836	91.4035	106.034	122.95	377.745	397.563	349.92
	4.24842	91.051	105.083	122.826	379.882	400.689	352.61
	4.35857	89.4476	104.81	120.552	380.806	401.628	353.269
	4.46861	89.7736	103.861	120.625	382.888	404.812	354.727
	4.57866	89.3596	104.269	121.778	386.261	407.163	357.748
	4.68864	89.39	104.305	120.895	387.942	409.422	359.08
	4.79873	89.2626	103.688	120.029	389.696	411.636	360.832
	4.90875	89.5167	104.02	119.928	391.987	413.577	362.497
	5.01892	88.1727	103.301	119.591	393.365	416.904	363.597
	5.12907	88.9749	103.868	119.354	396.423	419.534	365.466
	5.23914	88.6379	103.318	118.924	397.341	422.03	366.467
	5.34936	88.0159	102.801	118.706	398.365	422.713	367.349
	5.45948	88.2645	102.378	118.696	399.841	423.672	368.007
	5.56971	86.9238	102.383	117.21	400.043	424.384	368.577
	5.67993	87.716	103.132	117.859	403.176	429.053	370.77
	5.79001	86.309	101.965	115.95	404.479	431.381	370.018
	5.90023	86.932	101.805	116.786	407.145	433.186	372.99
	6.01064	87.1311	102.455	117.182	409.884	440.028	374.838
	6.12095	86.3229	101.402	114.874	409.193	443.911	377.152
	6.23108	86.0356	100.891	115.314	411.368	445.032	379.469
	6.34131	86.6243	101.566	115.392	412.57	448.316	384.105
	6.45143	85.6047	100.993	114.351	412.244	449.115	384.504
	6.56177	86.0615	101.171	114.199	412.283	449.557	385.989
	6.67187	84.4869	99.9795	113.695	413.519	452.496	389.726
	6.78211	86.4782	100.295	113.694	416.431	453.14	393.192
	6.89231	84.9642	99.4861	114.191	414.842	459.407	392.883
	7.00261	84.7409	99.973	113.92	415.404	466.141	392.198
	7.11286	84.7121	100.007	114.048	419.046	466.155	396.22
	7.22323	84.1377	100.512	112.889	415.909	473.722	399.051
	7.33342	83.337	99.9733	111.523	417.533	476.528	398.697
	7.44363	84.262	100.384	113.522	420.571	471.993	404.807
	7.55382	84.1748	100.154	112.519	411.277	467.12	404.754
	7.66411	84.6094	100.514	112.613	403.166	452.315	408.649
	7.77436	83.5998	99.6265	112.512	406.79	437.766	412.235
	7.8848	84.3391	99.6897	111.62	411.397	417.11	411.615
	7.99506	83.5732	99.8969	111.55	406.768	417.223	414.412
	8.10525	82.9237	100.027	111.637	400.161	414.668	423.214
	8.21552	82.1968	99.8781	110.766	403.28	397.231	424.943
	8.32578	82.322	100.304	110.6	400.363	399.238	423.949
	8.43615	82.6477	99.7311	110.483	377.818	397.484	428.066
	8.54651	81.6812	98.44	109.087	378.555	391.426	422.492
	8.65674	81.7775	99.1976	109.727	360.233	390.438	423.935
	8.76712	81.3579	98.6963	111.882	353.743	389.573	421.238
	8.87748	80.4057	98.537	104.991	347.34	387.532	420.983
	8.98764	79.4275	97.4882	105.112	345.048	386.571	427.797
	9.09797	78.6691	97.3263	104.825	344.937	383.286	431.817
	9.20851	78.2732	98.7346	102.863	341.6	383.38	429.716
	9.31903	77.398	98.4709	101.936	337.851	386.009	417.724
	9.42937	77.4255	99.5434	99.4926	335.741	390.316	420.72
	9.5397	77.7971	99.0129	99.1323	334.465	386.021	422.146
	9.65023	75.2227	99.3415	96.2932	333.737	385.984	420.27
	9.76058	76.5711	97.311	98.3235	332.994	376.375	423.967
	9.87095	75.0723	95.6577	96.084	334.203	376.426	425.667
	9.98141	72.6088	94.7458	92.4464	329.794	376.599	416.353
	10.0918	74.5436	94.9296	92.2288	331.954	377.872	420.389
	10.2022	72.2547	94.9483	90.996	332.711	375.368	418.898
	10.3126	71.9996	95.8795	90.849	334.721	376.555	413.575
	10.4229	70.4309	96.0766	89.8179	329.761	374.614	413.253
	10.5334	68.7023	95.2687	88.4904	325.882	374.811	413.477
	10.6401	68.8253	95.1177	88.3961	328.121	378.254	414.43
	10.7508	67.7855	94.788	86.2117	325.118	373.899	408.993

## Sheet: Figure 2i
Fig. 2i	MitoTracker Red MFI (fold over control)
	Vegetative	Starved	EAA
	1	0.685102	1.30524
	1	0.243856	0.85196
	1	0.513417	0.921597
	1	0.460687	0.758583
	1	0.46634	0.917993
	1	0.42112	0.673028

## Sheet: Figure 2l
Fig. 2l	carA relative expression				cprB relative expression
	Vegetative	Starved	Cys		Vegetative	Starved	Cys
	1.06	15.12	2.02		1.01	1099.03	87.11
	1.12	10.44	4.52		1.04	3158.65	1109.96
	1	7.43	6.01		1.07	3365.32	308.71
					1.01	1831.44	619.18
					1.03	2991.21	185.11

## Sheet: Figure 2m
Fig. 2m	MitoTracker Red MFI (fold over control)
	Vegetative	Starved	EAA	0.5 mM Cys	1 mM Cys
	1	0.336993	0.850084		0.536318
	1	0.555499	0.858452		1.09572
	1	0.413431	0.930562		0.847876
	1	0.685102		0.976197	1.24237
	1	0.243856	0.85196	0.619807	0.7067
	1	0.513417	0.921597	0.585031	0.919496
	1	0.460687	0.758583	0.570321	0.748616
	1	0.46634	0.917993	0.626683	1.13464
	1	0.42112	0.673028	0.40458	0.744275
