# Supplementary material for: Sulfur sequestration promotes multicellularity during nutrient limitation
Source: Nature. 2021 Feb 24;591(7850):471–6. doi: 10.1038/s41586-021-03270-3 (PMC7969356; doi:10.1038/s41586-021-03270-3)
Supplement: Supplementary file 6 — Source Data Fig. 3 [file 41586_2021_3270_MOESM6_ESM.xlsx]

## Sheet: Figure 3a
Fig. 3a	EAA tracing pathway analysis
	KEGG term	Histidine metabolism	Gluconeogenesis	Aspartate metabolism	Amino sugar metabolism	Ammonia recycling	Glycolysis	Glutamate metabolism	Glutathione metabolism	Warburg effect
	-log10FDR	1.1945	1.1945	1.1945	1.2161	1.22768	1.22768	1.37675	2.21538	2.21538

## Sheet: Figure 3b - d
Fig. 3b	GSSG Total Pool Peak Area			Fig. 3c	GSSG % Fractional contribution
	Vegetative + EAA	Starved + EAA			Vegetative + EAA	Starved + EAA
	365563	231449			16.3802	29.8672
	311701	165674			15.6522	28.4803
	362780	168344			14.7144	27.5764
Fig. 3d	% isotope label
	Number of labelled carbons and nitrogens	Vegetative + EAA			Starved + EAA
	0	12.3009	12.5302	13.2969	1.99215	3.3918	3.92412
	1	3.8358	4.453	5.1145	0.80579	0.722144	0.665592
	2	7.8689	8.69606	11.0338	2.32145	3.45745	3.05356
	3	13.2753	12.9979	14.5112	3.08863	3.25322	3.78453
	4	11.0473	10.108	10.7276	3.73356	5.93163	5.76694
	5	9.54275	10.9892	9.69826	4.53812	4.73045	3.40496
	6	11.2803	9.95603	9.65444	5.68483	6.77785	6.68445
	7	0	0.0411592	0	0	0	2.30532
	8	7.28951	8.13505	7.66114	5.92649	6.48821	8.08003
	9	7.28951	8.09389	7.66114	5.92649	6.48821	6.78772
	10	3.90645	3.86834	2.87644	9.07787	7.67639	8.66696
	11	3.89035	3.43399	2.28817	7.85654	8.41489	7.60722
	12	2.58672	2.58106	1.29481	6.35733	5.07513	5.09943
	13	1.63008	1.26081	1.04549	6.1537	5.1749	6.1687
	14	1.57318	1.25348	0.886489	8.50571	7.41974	6.17001
	15	0.943759	0.717774	0.541241	5.94995	4.9091	4.37763
	16	0.422338	0.40097	0.382181	4.27071	3.5886	5.30172
	17	0.393597	0.0298341	0.226491	4.55656	3.587	2.60096
	18	0.280756	0.0192657	0.495701	2.12777	2.6141	2.75933
	19	0.153864	0.0862531	0.340232	3.73427	3.46052	1.7868
	20	0.179771	0.0713989	0.0750781	2.475	1.71154	2.05222
	21	0.0431056	0.168292	0.188747	2.53623	2.9307	1.15377
	22	0.150377	0	0	1.33031	1.00274	0.477971
	23	0	0	0	0.495734	0.436175	0.471698
	24	0.102094	0.107988	0	0.356541	0.757523	0.848357
	25	0.0131972	0	0	0.14739	0	0
	26	0	0	0	0.0509019	0	0

## Sheet: Figure 3e - f
Fig. 3e	GSSG and GSH Normalized Peak Area
	Time (h)	GSSG			GSH
	0	2908	2601	6272	53891	20432	97740
	0.5	3776	2614	10216	52616	29465	81113
	1	2322	2976	7759	91201	51822	96757
	2	3011	3672	13487	41681	25771
	4	33223	34226	56102	15928	13131	34355
	6	16985	26574		4650	5382	38051
	8	36867	66370		7787	14030	39481
	10	31991	42537		4853	6530	28192
	11	39046	42992	33779	5364	9579	6020
Fig. 3f	GSSG/GSH
	Time (h)	Peak Area
	0	0.0539608	0.1273	0.0641702
	0.5	0.0717652	0.0887154	0.125948
	1	0.0254602	0.0574273	0.0801906
	2	0.0722392	0.142486	0.0884579
	4	2.08582	2.6065	1.63301
	6	3.65269	4.93757	2.26583
	8	4.73443	4.73058	2.95385
	10	6.592	6.51409	2.78391
	11	7.27927	4.48815	5.61113

## Sheet: Figure 3g - h
Fig. 3g	CellROX MFI (fold over control)
	Time (h)	Veg			Starved			EAA
	0.5	1	1	1	1.64301	1.09302	0.469945	0.39666	0.627907	0.448087
	1	0.695198	0.717054	0.489071	1.90814	2.6124	1.56557	0.473904	0.600775	0.770492
	1.5	0.473904	0.689922	0.489071	2.04593	3.36047	2.59016	0.409186	0.732558	0.497268
	2	0.482255	0.817829	0.423497	2.01879	2.19767	1.75683	0.478079	0.647287	0.491803
	2.5	0.770355	0.833333	0.576503	1.93111	2.33721	2.15027	0.411273	0.748062	0.423497
	3	0.503132	0.875969	0.636612	1.84551	2.16279	1.63388	0.392484	0.724806	0.434426
	3.5	0.542797	0.72093	0.606557	2.02923	2.29845	2.01093	0.359081	0.585271	0.407104
	4	0.524008	0.724806	0.494536	2.00626	2.20543	1.1776	0.356994	0.643411	0.428962
	4.5	0.473904	0.829457	0.540984	2.36326	2.73643	2.20492	0.392484	0.635659	0.423497
	5	0.402923	0.655039	0.464481	2.28601	3.0155	2.31148	0.415449	0.627907	0.434426
	5.5	0.436326	0.600775	0.401639	2.06263	3.10078	2.0847	0.354906	0.565891	0.387978
	6	0.371608	0.577519	0.396175	2.51357	3.29845	2.2541	0.413361	0.705426	0.469945
	6.5	0.645094	0.930233	0.781421	3.4405	3.85271	1.97268	0.887265	0.755814	0.387978
	8	0.386221	0.550388	0.36612	2.33194	2.74419	1.76503	0.2881	0.414729	0.255464
Fig. 3h	MitoSOX MFI (fold over control)
		Vegetative				Starved
	Time (h)	0.5	1	2	4	0.5	1	2	4
		1	0.605178	0.656958		1.93528		1.62783	1.35922
		1	1.21106	1.37688	1.13065	2.27638	1.92965	1.55779	1.29648
		1	1.02174	1.02174	1.20652	1.97826	1.97826	1.92935	1.7337

## Sheet: Figure 3j - k
Fig. 3j	carA relative expression				Figure 3k	cprB relative expression
	Vegetative	Starved	GSH			Vegetative	Starved	GSH
	1	26.4763	0.179939			1	2337.89	0.102901
	1	14.077	1.29067			1	1979.63	3.46071
	1	15.2675	14.9931			1	1414.33	166.357

## Sheet: Figure 3l
Fig. 3l	OCR (pmol/min)
	Time (hours)	Starved			GSH
	0.0266271	301.037	374.98	374.862	344.219	385.3	355.316
	0.137001	288.069	362.166	365.137	326.517	370.41	349.125
	0.246808	288.775	361.498	367.808	327.895	372.995	356.151
	0.356621	293.02	363.357	376.874	330.513	377.043	364.792
	0.466459	297.881	365.017	384.449	333.734	379.617	370.113
	0.576499	307.099	375.196	390.267	339.443	385.789	380.8
	0.686477	319.489	382.325	383.078	343.462	388.754	385.001
	0.796774	341.987	391.281	383.111	346.806	395.325	390.318
	0.903865	361.595	396.331	384.408	351.094	400.136	393.506
	1.01045	369.314	399.354	387.457	356.4	407.313	399.452
	1.11699	364.172	404.635	383.42	359.751	412.269	403.605
	1.22426	365.115	430.084	348.355	364.631	418.231	408.75
	1.33101	369.579	438.008	335.922	369.973	423.024	413.127
	1.43777	362.208	373.901	330.53	375.428	428.563	418.256
	1.54453	363.333	376.807	327.212	380.689	434.744	423.843
	1.65136	364.541	373.034	324.059	385.288	439.129	428.788
	1.76174	357.394	367.978	320.285	387.632	442.236	431.177
	1.87176	355.209	369.004	313.403	391.124	446.478	434.938
	1.98176	356.955	371.756	311.442	393.597	449.304	437.773
	2.09176	357.001	370.74	310.861	396.52	453.192	440.419
	2.20177	355.33	366.732	310.481	397.454	455.187	441.964
	2.31175	357.93	368.397	310.099	401.515	458.912	444.245
	2.42178	361.193	366.045	308.079	403.219	462.41	446.702
	2.53204	336.726	366.808	307.82	405.511	464.228	448.667
	2.64183	338.439	365.321	304.552	406.266	465.647	448.909
	2.75161	335.478	365.904	303.774	407.201	466.532	449.896
	2.86133	335.927	367.018	305.177	410.972	469.865	452.507
	2.97101	335.104	367.132	303.421	411.87	470.399	452.877
	3.08073	331.503	366.304	303.375	412.174	471.085	453.138
	3.19046	330.716	366.901	301.076	412.796	472.114	452.734
	3.30019	327.773	363.504	298.346	413.943	473.296	453.383
	3.40997	330.519	363.321	301.822	415.268	474.218	453.861
	3.51972	326.726	365.19	298.714	416.37	475.472	453.982
	3.62946	327.573	359.475	300.718	417.161	475.754	454.829
	3.73923	324.223	365.114	301.362	418.363	476.091	455.393
	3.84901	325.317	358.99	300.815	418.677	476.491	455.752
	3.95881	325.67	367.201	302.465	421.044	479.258	457.646
	4.06867	327.539	364.256	300.728	421.146	480.524	457.588
	4.17852	327.263	358.535	302.172	419.391	480.118	456.407
	4.28836	326.667	369.218	303.203	421.796	481.74	457.885
	4.39829	328.92	369.518	301.692	421.743	482.165	458.838
	4.50816	332.762	368.702	305.191	422.746	484.342	459.993
	4.61828	333.825	369.123	303.876	424.161	485.721	461.762
	4.72856	336.581	372.199	308.385	424.874	487.593	462.956
	4.83884	336.825	375.293	309.719	426.665	489.253	464.208
	4.94912	335.943	377.019	309.965	427.149	490.034	464.441
	5.0594	336.242	376.865	310.291	428.743	490.013	465.493
	5.16964	337.837	376.275	311.865	430.186	490.519	466.739
	5.27988	338.119	379.189	312.393	431.925	492.85	468.625
	5.39019	337.623	380.071	313.564	432.393	493.241	469.27
	5.50044	336.905	380.662	313.195	433.183	493.58	470.5
	5.61078	336.688	378.249	313.846	434.506	495.436	471.437
	5.7211	337.506	375.856	312.123	436.2	496.233	472.657
	5.83142	335.908	373.38	311.036	437.179	497.321	473.443
	5.94176	335.129	373.008	310.046	438.632	497.952	473.339
	6.04838	331.677	377.991	311.435	438.051	497.025	473.209
	6.15876	330.577	374.789	304.342	441.172	499.646	474.449
	6.26898	330.143	367.857	300.186	440.104	500.081	474.765
	6.37932	331.837	366.502	296.495	440.979	501.921	475.075
	6.48948	331.655	362.39	289.659	441.217	502.514	475.115
	6.59952	328.279	363.916	287.041	441.143	502.458	474.991
	6.70955	328.981	359.421	286.134	442.411	502.338	476.207
	6.81965	332.174	356.721	288.265	443.802	503.911	477.192
	6.93076	334.414	357.8	293.744	443.379	503.969	477.856
	7.04093	336.034	357.534	292.531	444.599	504.44	478.661
	7.15103	339.992	356.841	294.105	444.47	505.481	478.44
	7.26108	342.897	361.21	293.559	445.014	505.16	479.412
	7.37122	344.687	357.928	291.437	445.265	505.435	480.812
	7.48151	345.331	354.025	293.884	446.323	506.723	481.274
	7.5916	345.282	351.631	288.094	446.768	506.209	481.499
	7.7018	343.515	351.893	284.572	446.019	505.862	481.738
	7.81194	341.763	351.922	284.864	447.086	506.973	483.028
	7.92218	339.493	348.815	281.991	447.374	507.151	483.229
	8.0323	334.92	342.5	276.329	447.307	507.066	482.745
	8.1425	332.956	336.747	276.368	448.078	506.906	483.791
	8.2527	328.158	333.039	272.37	448.19	506.981	485.031
	8.36287	323.398	337.01	267.396	449.139	507.482	484.889
	8.47484	319.54	341.74	265.235	451.275	509.182	486.9
	8.58148	315.386	350.869	264	450.186	507.282	485.437
	8.68823	312.367	348.491	261.982	450.889	507.554	486.896
	8.79582	312.12	348.212	258.059	450.834	507.264	487.099
	8.90284	311.09	346.518	257.797	450.962	507.145	486.964
	9.00993	308.038	342.386	252.787	449.454	504.477	484.628
	9.117	305.868	341.323	249.913	450.569	504.669	483.924
	9.22425	307.424	337.119	245.169	450.045	504.485	484.055
	9.33122	311.331	333.801	243.991	450.022	504.019	483.993
	9.4383	315.392	329.59	247.612	449.962	504.666	484.058
	9.54545	318.082	324.854	248.651	450.164	503.893	483.278
	9.65254	314.325	321.775	248.64	448.846	503.409	482.73
	9.75971	315.112	317.394	252.588	450.022	503.806	482.384
	9.86673	313.846	314.226	256.01	447.825	501.185	480.465
	9.97456	315.328	316.207	260.115	448.889	501.446	480.85
	10.0818	313.242	314.584	262.313	447.903	499.757	479.774
	10.1898	315.809	314.556	267.041	450.647	500.443	481.74
	10.298	314.608	310.229	264.825	447.87	497.482	478.533
	10.4051	315.541	309.851	265.494	450.985	501.656	482.262
	10.5133	318.68	303.352	261.758	447.215	496.435	477.507
	10.6207	330.039	304.039	261.561	449.145	497.538	478.71
	10.729	339.291	303.291	261.496	450.691	499.173	481.033

## Sheet: Figure 3n - o
Fig. 3n	MitoTracker Red MFI (fold over control)
	Vegetative	Starved	EAA	GSH
	1	0.336993	0.850084	0.605574
	1	0.555499	0.858452	1.14715
	1	0.413431	0.930562	0.776153
Fig. 3o	CellROX MFI (fold over control)
	Vegetative	Starved	EAA	GSH
	1	1.90463	0.724796	0.80109
	1	1.92804	0.816377	0.784119
	1	1.77062	0.829897	0.82732
	1	3.41897	0.512069	0.765517
	1	3.41897	0.512069	0.765517
