# Supplementary material for: Sulfur sequestration promotes multicellularity during nutrient limitation
Source: Nature. 2021 Feb 24;591(7850):471–6. doi: 10.1038/s41586-021-03270-3 (PMC7969356; doi:10.1038/s41586-021-03270-3)
Supplement: Supplementary file 7 — Source Data Fig. 4 [file 41586_2021_3270_MOESM7_ESM.xlsx]

## Sheet: Figure 4a - b
Figure 4a	GSH + GSSG/1x10e5 cells (μM)
	Starved	100 μM BSO	500 μM BSO	1 mM BSO
	2.18553	1.56283	0.683438	0.618344
	3.55095	2.29699	0.84451	0.547095
	3.96572	1.28312	1.01925	0.737682
	3.24943	1.47859	0.790201	0.740597
Figure 4b	GSH/1x10e5 cells (μM)
	Starved	100 μM BSO	500 μM BSO	1 mM BSO	Cysteine	100 μM BSO	500 μM BSO	1 mM BSO
	0.938336	1.27937	0.696053	0.298053	2.29667	1.98985	0.766342	0.756662
	0.846417	0.76177	0.535076	0.435549	2.11091	1.17491	0.660859	0.461496
	0.465098	0.510032	0.506617	0.425356	1.80209	1.31606	0.855421	0.491627

## Sheet: Figure 4d
Figure 4d	carA relative expression
	Vegetative	Starved	BSO	Cys	BSO + Cys
	1.01	14.27	13.27	7.44	7.79
	1	11.37	7.07	10.08	6.18
	1.01	21.94	8.91	16.4	6.05

## Sheet: Figure 4g
Figure 4g	Protein synthesis AF647 MFI (fold over control)
	Vegetative	30 min Starved	8 h Starved	Starved + EAA	Cys	GSH	Cycloheximide
	1	1.0663	0.802926	0.816644	0.887517	0.997257	0.809785
	1	1.17191	0.851074	0.902549	1.10545	1.1979	0.882559
	1		0.877885		0.892405	1.01973	0.722636
	1	1.18383	0.865355	0.660546	1.01683	1.36984
	1	1.05258	0.806394		0.908703		0.791119

## Sheet: Figure 4h
Figure 4h	Aconitase activity (mU/ml)
	Vegetative	Starved	Cys	GSH
	2.28156	1.58162		2.09931
	2.10724	1.35975	1.77179	1.88801
	1.92499	1.33333	1.96461
	2.09188	1.71414	1.80347	2.0587

## Sheet: Figure 4i - j
Figure 4i	MitoSOX MFI (fold over control)
	Vegetative	Starved	0.5 mM Cys	Cys
	1	1.4534	1.30016	1.45814
	1	1.36404	1.36999	1.40565
	1	1.40161	1.35484	1.44355
Figure 4j	CellROX MFI (fold over control)
	Vegetative	Starved	EAA	Cys
	1	2.72468	0.496104	2.73247
	1	2.8955		3.01081
	1	2.3982	0.537425	2.11677
	1	2.35928	0.511976	2.30689

## Sheet: Figure 4k - m
Figure 4k	nfs1 relative expression
	Untransfected	Scramble siRNA	nfs1 siRNA
	1.1395	1.00783	0.275047
	1.12	1.84	0.11
	1	1.5	0.55
	1		0.3
	1.14	1.15	0.43
Figure 4l	carA relative expression
	Vegetative	Starved	Cys	Vegetative	Starved	Cys
	1.05	12.1	6.2	0.7	9.5	10.3
	1	8.82	6.8	0.6	5.1	3.6
	1.01	11.32	7.7	0.42	8.26	3.9
	1.07	12.97	8.3	1.01	5.36	5.2
	1.03	16.46	3.12	0.63	6.31	5.01
Figure 4m	carA relative expression vs. Starved
	Starved	Cys	Starved	Cys
	1.01	0.51	1.01	1.09
	1	0.27	1	0.91
	0.86	0.55	1	0.97
	0.93	0.18	1.03	0.7
	1.01	0.36	1.01	1.6
