# Supplementary material for: Sulfur sequestration promotes multicellularity during nutrient limitation
Source: Nature. 2021 Feb 24;591(7850):471–6. doi: 10.1038/s41586-021-03270-3 (PMC7969356; doi:10.1038/s41586-021-03270-3)
Supplement: Supplementary file 8 — Source Data Extended Data Fig. 2 [file 41586_2021_3270_MOESM8_ESM.xlsx]

## Sheet: Extended Data Figure 2a
Extended Data Fig. 2a	pO2 (% air saturation)
	Time (h)	Vegetative					Starved
	0.0005	83.39	83.95	83.25	82.27	80.06	87.46	87.32	86.9	87.18	87.61	87.18
	0.0338333	80.19	80.75	79.64	79.23	77.72	84.09	84.09	84.09	84.79	85.35	85.77
	0.0671667	79.23	79.64	77.58	78.13	76.76	81.3	81.02	81.16	81.72	83.11	83.39
	0.1005	78.54	78.26	75.94	76.89	76.08	78.81	78.26	77.99	78.13	80.61	80.89
	0.133833	78.54	78.13	75.39	76.35	75.8	77.03	75.94	76.08	75.53	78.81	79.09
	0.167167	78.81	77.58	74.31	75.39	75.53	75.39	74.04	73.77	73.09	77.17	76.89
	0.2005	78.81	77.44	73.36	74.99	75.26	73.5	71.61	71.61	70.67	75.39	75.12
	0.233833	79.5	77.58	73.77	74.99	75.39	72.55	70.4	70.14	69.07	74.72	74.04
	0.267167	79.64	77.31	73.36	74.72	74.99	71.34	68.54	68.8	67.34	73.9	72.82
	0.300833	79.92	77.85	73.63	74.99	75.26	70.27	68	67.87	66.02	73.36	71.88
	0.334167	79.78	77.72	73.5	74.58	74.99	69.73	66.81	66.55	64.83	72.28	70.94
	0.3675	79.64	77.58	73.5	74.31	74.85	69.07	66.28	65.76	64.05	71.61	70
	0.400833	79.78	77.72	73.9	74.58	74.72	68.54	65.62	64.97	63.52	71.21	69.73
	0.434167	80.06	77.99	74.44	74.99	74.58	68.4	65.36	64.83	63.26	71.21	69.07
	0.4675	79.92	77.99	74.44	74.85	74.72	68.14	65.1	64.05	63.26	70.8	68.8
	0.500833	80.06	78.13	74.72	74.99	74.72	68.14	64.57	63.65	63	70.67	68.54
	0.534167	79.64	77.85	74.58	74.85	74.31	67.61	64.05	63.13	62.35	70.14	68
	0.5675	79.23	77.85	74.31	74.58	74.17	67.34	63.78	62.74	62.22	69.6	67.34
	0.600833	79.64	78.26	74.99	75.12	74.85	67.47	63.78	63	62.35	70	67.61
	0.634167	78.68	77.85	74.44	74.72	74.58	66.94	63	62.35	61.57	69.47	66.94
	0.667833	79.09	78.26	74.72	74.99	74.85	67.21	63.26	62.35	61.7	69.6	66.94
	0.701167	78.68	77.99	74.31	74.72	74.44	67.08	62.74	62.09	61.31	68.93	66.55
	0.7345	78.81	77.85	74.17	75.12	74.58	66.94	63	61.83	61.31	68.8	66.55
	0.767833	78.4	77.85	74.17	74.85	74.72	67.08	62.74	61.83	61.31	69.07	66.02
	0.801167	78.54	77.85	74.17	74.99	74.72	67.34	62.61	61.96	61.18	68.8	66.02
	0.8345	78.68	77.44	74.17	74.85	74.44	66.94	62.48	61.18	60.92	68.8	65.62
	0.867833	78.54	77.44	74.04	74.72	74.44	67.21	62.09	61.31	60.92	68.67	65.62
	0.901167	77.99	77.03	73.23	74.31	74.04	66.81	61.96	60.79	60.4	68.14	65.23
	0.9345	78.26	76.89	73.36	74.44	74.17	67.08	61.96	60.66	60.53	68.27	65.23
	0.967833	78.54	77.17	73.36	74.31	74.31	67.47	62.09	60.79	60.53	68.14	65.23
	1.00117	78.13	76.49	72.69	74.04	73.9	67.34	61.83	60.66	60.27	68.14	64.97
	1.0345	78.13	76.62	72.55	74.04	73.63	67.34	61.7	60.4	60.27	67.87	64.7
	1.06783	78.68	76.89	73.09	74.17	74.04	67.74	61.83	61.18	60.79	68.27	64.97
	1.10117	78.13	76.21	72.15	73.5	73.63	67.47	61.83	60.53	60.27	67.61	64.44
	1.13467	78.26	76.21	71.88	73.5	73.63	67.47	61.57	60.27	60.14	67.87	64.57
	1.168	78.54	76.21	72.01	73.77	73.63	67.61	61.83	60.53	60.4	68	64.57
	1.20133	78.13	75.67	71.34	73.23	73.36	67.21	61.57	60.27	60.01	67.61	64.31
	1.23467	78.13	75.53	71.48	73.23	73.63	67.21	61.31	60.14	60.27	67.74	64.18
	1.268	78.13	75.67	71.21	73.23	73.23	67.21	61.44	60.4	60.01	67.61	64.31
	1.30133	77.85	75.26	70.94	72.96	72.96	67.21	61.44	60.27	60.01	67.47	64.05
	1.33467	77.85	75.26	70.67	73.09	72.82	67.34	61.31	60.01	59.88	67.34	64.05
	1.368	77.99	74.85	70.67	72.96	72.82	67.61	61.44	60.14	60.01	67.47	64.05
	1.40133	77.99	75.12	70.27	72.82	72.69	67.21	61.18	60.01	59.88	67.21	63.65
	1.43467	78.13	74.99	70.27	72.69	72.42	67.21	61.18	59.88	59.62	67.34	63.78
	1.468	78.54	75.39	70.4	72.82	72.69	67.61	61.57	60.14	60.14	67.74	63.92
	1.50133	78.4	75.26	70.27	72.82	72.42	67.61	61.7	60.14	60.01	67.61	63.92
	1.53467	78.95	75.26	70.14	72.82	72.69	68	61.83	60.27	60.27	67.61	63.92
	1.568	78.54	75.12	70.14	72.69	72.15	67.61	61.57	60.14	60.14	67.08	63.92
	1.60133	78.81	75.12	69.87	72.69	72.15	67.74	61.44	60.27	60.01	67.34	63.65
	1.63467	78.68	74.99	69.47	72.42	71.88	67.61	61.44	59.75	59.75	67.21	63.65
	1.668	79.23	75.12	69.6	72.96	72.01	67.87	61.83	60.14	60.14	67.34	63.92
	1.70133	78.95	74.72	69.33	72.55	71.74	67.74	61.7	60.01	60.01	67.08	63.78
	1.73467	79.09	75.26	69.47	72.69	71.88	67.87	61.83	60.4	60.14	67.47	63.92
	1.768	79.5	75.53	69.33	73.09	71.88	67.87	61.96	60.27	60.4	67.47	63.92
	1.80133	79.23	75.12	69.07	72.82	71.74	68	61.7	60.01	60.14	67.08	63.78
	1.83467	79.5	75.26	69.33	72.96	71.74	68.27	62.22	60.53	60.4	67.61	63.78
	1.868	79.23	75.12	68.8	72.69	71.74	67.87	61.7	60.14	60.01	67.08	63.78
	1.90133	79.78	74.99	69.2	72.96	71.88	68.54	62.22	60.53	60.66	67.47	63.92
	1.935	79.64	74.99	68.67	72.69	71.61	68.4	62.09	60.53	60.4	67.34	63.65
	1.96833	79.64	75.39	68.8	72.82	71.74	68.54	62.48	60.66	60.53	67.61	63.78
	2.00167	79.92	75.26	69.07	73.09	71.88	68.54	62.35	60.4	60.53	67.61	63.65
	2.035	79.78	75.39	68.93	72.82	71.88	68.67	62.22	60.66	60.66	67.74	63.78
	2.06833	79.92	75.26	68.8	72.96	71.74	68.54	62.48	60.66	60.79	67.61	63.78
	2.10167	79.64	74.85	68.54	72.55	71.48	68.54	62.22	60.27	60.53	67.34	63.65
	2.135	79.64	74.99	68.27	72.69	71.61	68.54	62.48	60.4	60.66	67.47	63.52
	2.16833	80.06	75.39	68.54	72.69	71.74	68.54	62.74	60.92	60.79	67.87	64.05
	2.20167	79.92	75.26	68.54	73.09	71.61	68.8	62.61	60.53	60.79	67.61	63.78
	2.23533	79.64	74.99	68.14	72.82	71.61	68.54	62.61	60.66	60.79	67.74	63.78
	2.26867	80.33	75.12	68	73.09	71.88	68.8	62.74	60.66	61.18	68.14	64.05
	2.302	79.92	74.99	68	72.69	71.34	68.54	62.87	60.53	60.66	67.61	63.39
	2.33533	80.19	74.72	67.87	72.82	71.48	68.67	62.48	60.66	60.92	67.61	63.52
	2.36867	80.33	74.99	67.87	72.96	71.34	68.93	62.87	60.79	61.05	67.61	63.92
	2.402	80.19	74.72	67.87	73.09	71.61	68.8	62.87	61.05	61.31	68	64.05
	2.43533	80.06	74.72	67.61	72.82	71.48	68.8	62.74	60.53	60.92	67.74	63.92
	2.46867	80.06	74.85	67.61	72.96	71.48	69.2	63	60.79	61.31	67.87	64.05
	2.502	80.06	74.72	67.34	72.82	71.34	69.07	63.13	61.05	61.18	68	64.05
	2.53533	79.92	74.72	67.08	72.82	71.07	68.8	62.74	60.79	61.18	67.87	63.92
	2.56883	80.33	74.99	67.34	72.82	71.34	69.33	63.39	61.18	61.83	68.27	64.18
	2.60217	80.33	74.85	67.21	73.09	71.34	69.47	63.52	61.18	61.57	68.4	64.18
	2.6355	79.78	74.58	66.81	72.69	71.07	68.93	63.26	60.92	61.31	68	64.05
	2.66883	79.92	74.44	66.55	72.69	71.21	69.2	63.39	61.18	61.44	68.14	64.05
	2.70217	80.19	74.58	66.81	72.96	71.21	69.2	63.65	61.31	61.57	68.27	64.31
	2.7355	80.19	74.72	66.68	73.09	71.34	69.47	63.65	61.44	61.83	68.4	64.31
	2.76883	79.92	74.58	66.41	72.82	71.07	69.2	63.39	61.31	61.57	68.14	64.18
	2.80217	80.33	74.58	66.55	72.82	71.07	69.33	63.39	61.31	61.83	68.4	64.18
	2.8355	80.33	74.72	66.41	72.96	71.07	69.33	63.52	61.44	61.7	68.4	64.31
	2.86917	80.19	74.17	66.02	72.69	71.07	69.07	63.78	61.18	61.83	68.27	64.31
	2.9025	80.47	74.58	66.28	72.96	71.07	69.73	63.92	61.57	62.22	68.67	64.57
	2.93583	80.33	74.58	65.89	72.96	71.21	69.6	63.92	61.83	62.35	68.67	64.7
	2.96917	79.78	74.17	65.36	72.42	70.8	69.33	63.52	61.44	61.83	68	64.31
	3.0025	79.78	74.17	65.36	72.55	70.8	69.33	63.78	61.18	62.09	68.27	64.31
	3.03583	79.92	74.31	65.76	72.82	71.07	69.6	64.05	61.96	62.22	68.67	64.97
	3.06917	79.37	74.31	65.23	72.55	70.94	69.6	63.92	61.44	62.09	68.4	64.44
	3.1025	79.37	74.17	65.23	72.55	70.8	69.6	63.78	61.57	61.96	68.4	64.57
	3.13583	79.5	74.44	65.1	72.55	70.8	69.73	64.18	61.7	62.09	68.54	64.7
	3.16917	79.64	74.31	65.1	72.69	70.67	69.73	64.31	61.83	62.48	68.8	64.44
	3.2025	79.5	74.17	64.83	72.28	70.8	69.73	64.05	61.7	62.09	68.54	64.57
	3.23583	79.64	74.44	64.83	72.55	70.67	69.73	63.78	61.7	61.7	68.4	64.57
	3.26917	79.37	74.17	64.31	72.28	70.67	69.07	63.39	60.92	61.31	67.87	63.92
	3.3025	79.78	74.72	64.83	72.96	70.67	69.47	64.05	61.7	61.96	68.27	64.31
	3.33583	78.68	74.04	65.62	74.04	72.69	69.07	63.26	61.18	61.83	68	64.31
	3.3695	79.64	74.31	64.18	72.42	70.27	69.2	63.52	61.44	61.7	68	64.18
	3.40283	79.78	74.72	64.44	72.55	70.4	69.6	63.78	61.44	61.96	68	64.44
	3.43617	79.92	74.44	64.44	72.55	70.14	70	63.78	61.57	62.48	68.27	64.31
	3.4695	79.78	74.85	64.57	72.55	70.27	69.87	63.92	61.57	62.61	68.4	64.44
	3.50283	79.92	74.85	64.57	72.69	70.4	70.14	64.05	61.96	62.61	68.54	64.7
	3.53617	79.5	74.72	64.44	72.42	70.14	70.14	64.18	61.83	62.74	68.54	64.44
	3.5695	79.64	75.12	64.7	72.42	70	70.54	64.05	62.09	63.13	68.8	64.7
	3.60283	79.64	74.99	64.83	72.42	70.27	70.54	64.31	62.09	63.26	68.8	64.7
	3.63617	79.23	74.72	64.7	72.28	70.14	70.27	64.05	61.7	62.87	68.67	64.57
	3.6695	79.09	74.99	64.7	72.55	69.87	70.67	64.44	62.09	63.13	68.8	64.83
	3.70283	79.23	74.99	64.97	72.42	70	70.8	64.44	62.35	63.26	68.67	64.97
	3.73617	78.81	74.72	64.57	72.28	69.87	70.4	64.18	62.22	63.26	68.8	64.7
	3.7695	79.09	74.44	64.83	72.01	69.73	70.54	64.31	62.22	63.26	68.67	64.83
	3.80283	78.95	74.85	65.1	72.15	69.87	70.8	64.31	62.48	63.65	68.93	64.83
	3.83633	78.68	74.44	64.83	72.01	69.6	70.8	64.18	62.09	63.39	68.67	64.83
	3.86967	79.23	74.85	65.1	72.28	69.73	70.67	64.83	62.48	63.52	69.07	65.1
	3.903	78.95	74.44	64.7	72.01	69.6	70.67	64.57	62.35	63.65	69.07	64.83
	3.93633	78.68	74.17	64.83	71.88	69.47	70.94	64.57	62.35	63.39	68.8	64.7
	3.96967	79.09	74.31	64.83	71.74	69.47	70.8	64.57	62.48	63.65	69.07	64.83
	4.003	78.4	73.9	64.57	71.48	69.33	70.54	64.31	62.22	63.26	68.67	64.57
	4.03633	78.54	74.04	64.57	71.61	69.2	70.54	64.44	62.35	63.52	68.8	64.57
	4.06967	78.81	74.04	64.57	71.74	69.47	71.07	64.44	62.35	63.65	68.93	64.83
	4.103	78.54	73.77	64.57	71.21	69.2	70.8	64.44	62.22	63.26	68.67	64.44
	4.13633	78.81	73.9	64.7	71.48	69.2	70.94	64.31	62.35	63.65	69.07	64.7
	4.16967	78.68	73.9	64.57	71.61	69.33	71.21	64.57	62.74	63.78	69.33	64.83
	4.203	78.68	73.77	64.31	71.07	69.07	71.07	64.57	62.48	63.52	69.2	64.83
	4.23633	78.13	73.23	64.31	71.21	68.93	70.67	64.31	62.35	63.39	68.8	64.7
	4.26967	78.4	73.23	64.31	71.07	68.8	71.21	64.7	62.48	63.65	69.07	64.97
	4.303	78.68	73.36	64.31	71.21	69.2	71.21	64.44	62.87	63.65	69.33	64.83
	4.33667	78.13	73.09	64.05	70.94	68.67	71.07	64.57	62.35	63.39	68.93	64.7
	4.37	78.13	73.09	64.05	71.07	68.67	71.21	64.7	62.61	63.52	69.07	64.57
	4.40333	77.85	72.96	63.65	70.4	68.54	70.94	64.31	62.35	63.39	68.67	64.7
	4.43667	77.72	72.69	63.39	70.27	68.4	71.21	63.92	62.22	63.26	68.67	64.7
	4.47	78.13	72.82	63.78	70.67	68.67	71.34	64.44	62.61	63.26	68.93	64.97
	4.50333	77.85	72.82	63.39	70.54	68.4	71.21	64.05	62.35	63.39	68.93	64.44
	4.53667	77.85	72.82	63.65	70.67	68.67	71.48	64.31	62.48	63.26	69.07	64.44
	4.57	77.72	72.42	63.65	70.4	68.27	71.34	64.18	62.09	63.26	68.93	64.18
	4.60333	77.85	72.55	63.52	70.4	68.4	71.21	64.18	62.35	63.26	69.07	64.31
	4.63667	77.31	72.15	63	69.87	68	71.07	63.65	62.09	62.87	68.4	63.92
	4.67	77.44	72.82	63.39	70.27	68.27	71.34	64.31	62.61	63.26	69.07	64.44
	4.70333	77.72	72.96	63.65	70.27	68.54	71.48	64.31	62.61	63.39	69.33	64.57
	4.73667	77.03	72.28	62.74	69.87	68	71.07	63.78	62.35	62.87	68.8	64.05
	4.77	77.17	72.55	63.13	70	68.27	71.48	64.18	62.48	63.26	69.07	64.31
	4.80333	77.03	72.15	62.87	69.47	67.87	71.48	63.65	62.09	63.26	68.8	64.31
	4.83667	76.89	72.15	62.74	69.73	67.87	71.07	63.92	62.35	63.26	69.07	64.31
	4.87033	77.03	72.42	62.74	69.47	67.74	71.48	64.18	62.48	63.52	69.2	64.44
	4.90367	77.31	72.55	62.87	69.6	68	71.61	64.31	62.61	63.78	69.6	64.57
	4.937	76.76	72.42	62.74	69.2	67.74	71.48	64.05	62.48	63.39	68.93	64.57
	4.97033	76.62	72.28	62.35	69.07	67.47	71.61	64.05	62.74	63.78	69.47	64.7
	5.00367	76.89	72.42	62.61	69.07	67.47	71.48	64.31	62.87	64.18	69.6	64.7
	5.037	76.62	72.28	62.35	68.93	67.47	71.61	64.31	62.48	63.78	69.47	64.83
	5.07033	76.76	72.15	62.22	68.8	67.47	71.74	64.44	62.74	63.92	69.6	64.83
	5.10367	76.21	72.15	61.96	68.54	66.94	71.61	64.18	62.61	63.78	69.33	64.57
	5.137	76.35	72.15	62.09	68.54	67.08	71.74	64.05	62.61	63.92	69.47	64.83
	5.17033	76.76	72.42	62.48	68.67	67.08	72.01	64.7	63	64.57	70	64.97
	5.20367	76.35	72.15	62.09	68.4	66.94	71.74	64.18	62.61	64.31	69.6	64.97
	5.237	76.49	72.01	61.57	68.4	66.94	72.15	64.44	62.74	64.31	69.87	64.97
	5.27033	76.21	72.01	61.83	68.27	66.94	71.88	64.31	62.87	64.31	69.6	64.97
	5.30367	76.49	71.88	61.83	68.4	66.68	72.15	64.57	63	64.57	70	65.1
	5.337	76.35	72.28	61.7	68.4	66.81	72.42	64.83	63.13	64.83	70.27	65.36
	5.37033	76.35	72.15	61.7	68.27	66.81	72.42	64.83	63.65	64.97	70.4	65.49
	5.40383	76.35	71.88	61.44	68	66.55	72.28	64.7	63.39	64.7	70.27	65.36
	5.43717	76.08	71.74	61.31	68	66.55	72.42	64.57	63.39	64.44	70	65.36
	5.4705	76.35	72.01	61.44	68	66.55	72.69	64.97	63.65	64.7	70.4	65.76
	5.50383	76.35	72.01	61.18	68	66.68	72.69	64.97	63.65	64.7	70.4	65.76
	5.53717	75.94	71.74	60.66	67.47	66.15	72.82	64.83	63.52	64.31	70.27	65.62
	5.5705	75.94	71.74	60.66	67.74	66.02	72.96	64.97	63.52	64.44	70.27	65.49
	5.60383	76.08	71.88	60.66	67.74	66.28	72.96	65.36	63.92	64.83	70.8	66.15
	5.63717	75.8	71.34	60.14	67.61	66.02	72.82	65.1	63.78	64.31	70.4	65.62
	5.67083	75.67	71.74	60.4	67.34	66.15	73.09	65.62	64.05	64.7	70.8	66.15
	5.70417	75.39	71.48	60.27	67.47	66.02	73.09	65.36	63.92	64.44	70.67	66.02
	5.7375	75.53	71.61	60.14	67.47	66.28	73.5	65.49	64.18	64.57	71.07	66.15
	5.77083	75.26	71.34	59.62	67.34	66.02	73.23	65.49	63.92	64.57	70.8	66.02
	5.80417	75.53	71.74	60.14	67.47	66.15	73.5	65.89	64.57	64.83	71.34	66.55
	5.8375	75.26	71.21	59.62	67.08	66.15	73.36	65.76	64.05	64.44	70.67	66.15
	5.87083	74.99	71.07	59.37	67.21	66.02	73.23	65.62	64.31	64.57	70.94	66.15
	5.90417	74.72	71.07	59.24	66.94	65.62	73.36	65.23	63.92	64.57	70.8	66.02
	5.9375	75.12	71.07	59.37	67.34	66.15	73.63	66.02	64.44	65.1	71.21	66.55
	5.97083	74.99	71.07	59.24	66.94	65.89	73.77	65.89	64.44	65.23	71.34	66.55
	6.00417	75.12	71.21	59.24	67.21	66.28	74.04	66.15	64.7	65.76	71.61	66.68
	6.0375	74.72	70.8	58.85	66.81	66.02	73.63	66.15	64.44	65.49	71.07	66.41
	6.07083	74.99	70.94	59.11	66.81	66.02	73.77	66.15	64.7	65.89	71.34	66.81
	6.10417	74.58	70.8	58.59	66.41	65.89	74.04	66.02	64.7	65.89	70.94	66.68
	6.1375	74.85	71.07	58.72	66.55	66.02	73.9	66.81	64.97	66.28	71.48	66.81
	6.17083	74.58	70.8	58.46	66.41	65.89	73.9	66.55	64.7	66.28	71.48	66.81
	6.2045	74.99	70.67	58.46	66.68	66.15	74.31	66.94	65.1	66.55	71.61	66.81
	6.23783	74.58	70.27	58.08	66.28	65.89	73.77	66.68	64.83	66.15	71.21	66.94
	6.27117	74.72	70.54	57.69	66.41	65.76	74.04	66.94	64.7	66.55	71.48	66.81
	6.3045	74.99	70.54	58.21	66.28	65.89	74.17	67.34	65.23	66.68	71.74	67.34
	6.33783	74.72	70.27	57.82	66.02	66.02	74.04	67.21	64.7	66.41	71.34	66.94
	6.37117	74.85	70.14	57.82	66.15	65.89	74.44	67.61	64.83	66.68	71.74	67.34
	6.4045	74.72	70.14	57.82	66.02	66.15	74.31	67.47	64.97	66.68	71.48	67.34
	6.43783	74.72	69.87	57.18	65.89	65.76	74.58	67.34	64.97	66.55	71.48	67.47
	6.47117	74.44	70	57.18	65.89	65.76	74.58	67.61	65.1	66.81	71.48	67.34
	6.5045	75.12	70	57.44	66.02	65.89	74.99	67.87	65.36	67.08	72.01	67.87
	6.538	74.99	70	57.31	65.89	65.76	74.99	67.87	65.23	67.21	71.88	67.74
	6.57133	74.85	69.87	57.31	65.76	65.89	74.72	67.74	65.23	67.08	72.15	67.87
	6.60467	74.85	69.73	57.05	65.76	65.49	75.26	68	65.62	67.08	71.88	68
	6.638	75.12	69.6	56.8	65.76	65.36	75.12	68.27	65.62	67.21	72.15	67.87
	6.67133	74.72	69.2	56.67	65.49	65.23	74.85	68	65.62	66.81	71.88	67.87
	6.70467	74.99	69.2	56.67	65.49	65.1	75.26	68.27	65.76	67.21	72.15	68.27
	6.738	75.26	69.47	56.92	65.62	64.97	75.39	68.4	66.02	67.47	72.42	68.4
	6.77133	74.85	68.93	56.54	65.23	64.57	75.39	68.4	65.76	67.21	72.42	68.14
	6.80467	74.85	68.93	56.16	65.36	64.44	75.39	68.27	65.89	67.34	72.01	68.54
	6.838	74.85	68.8	56.41	65.1	64.18	75.39	68.14	66.15	67.87	72.42	68.67
	6.87133	74.99	68.54	56.16	64.97	64.05	75.53	68.4	66.15	67.87	72.42	68.67
	6.90467	74.85	68.54	55.9	64.97	63.92	75.67	68.54	66.15	68.14	72.15	68.8
	6.938	75.12	68.67	56.03	65.23	63.65	75.94	68.8	66.55	68.27	72.55	68.93
	6.97133	74.99	68.27	56.03	65.1	63.65	75.8	68.8	66.41	68	72.55	69.07
	7.00467	74.72	68.14	55.9	64.57	63.52	75.8	68.54	66.41	68.27	72.55	69.07
	7.038	74.72	68	55.65	64.7	63.39	75.94	68.93	66.81	68.27	72.55	69.07
	7.07133	75.12	68.14	55.9	64.97	63.39	76.08	69.33	67.08	68.67	73.23	69.33
	7.10467	74.72	67.74	55.77	64.57	63.13	75.8	69.2	66.94	68.4	72.82	69.33
	7.138	74.99	68	55.77	64.83	63.26	76.35	69.47	67.47	68.67	73.09	69.6
	7.17133	74.72	67.87	55.65	64.57	63.39	76.35	69.47	67.61	68.8	73.23	69.6
	7.20467	74.58	67.61	55.27	64.31	63	75.94	68.93	67.21	68.54	72.96	69.47
	7.238	74.58	67.47	55.39	64.57	63	76.08	69.33	67.47	68.54	73.09	69.47
	7.27133	74.44	67.21	55.27	64.18	63	76.08	69.6	67.47	68.54	72.96	69.73
	7.30467	74.58	67.21	55.27	64.31	62.74	76.21	69.47	67.61	68.67	73.09	69.87
	7.338	74.72	67.34	55.65	64.44	63.26	76.62	69.47	67.87	69.07	73.63	70.14
	7.37133	74.58	67.34	55.27	64.18	62.87	76.62	69.6	68	68.93	73.5	70.14
	7.40467	74.58	67.21	55.27	64.18	63	76.62	70	68	69.07	73.5	70
	7.438	74.44	67.47	55.14	64.18	62.87	76.49	69.87	68	68.93	73.5	70.14
	7.47133	74.44	67.08	55.27	64.05	63	76.89	70	68.14	69.2	73.9	70.4
	7.50467	74.31	66.81	54.63	63.78	62.74	76.49	69.6	67.87	68.54	73.5	70.14
	7.538	74.58	67.21	55.01	64.18	63	77.03	70.4	68.54	69.33	73.9	70.54
	7.57167	74.17	67.21	54.76	63.92	63	76.76	70	68.14	69.2	73.63	70.4
	7.605	74.17	67.21	54.76	64.18	62.87	76.89	70.27	68.4	69.47	73.9	70.54
	7.63833	74.44	67.21	54.76	63.78	62.87	77.03	70.4	68.4	69.47	74.04	70.54
	7.67167	74.17	67.08	54.5	63.92	62.87	76.49	70.27	68.54	69.33	73.9	70.4
	7.705	73.77	66.94	54.12	63.65	62.74	76.76	70.27	68.27	69.2	73.63	70.4
	7.73833	73.9	67.08	54.38	63.78	63	76.89	70.67	68.8	69.6	74.31	71.07
	7.77167	73.5	66.94	53.74	63.39	62.48	76.76	70	68.4	69.33	73.77	70.54
	7.805	73.77	67.08	53.87	63.78	62.74	76.76	70.67	68.67	69.73	74.17	70.8
	7.83833	73.5	66.81	53.74	63.52	62.61	76.76	70.4	68.8	69.47	74.04	70.8
	7.87167	73.5	66.81	53.62	63.39	62.61	76.49	70.4	68.67	69.6	74.04	70.54
	7.905	73.77	67.08	54	63.65	62.48	76.89	70.94	69.07	70	74.58	71.07
	7.93833	73.23	67.08	53.74	63.52	62.48	76.89	70.8	68.93	69.87	74.44	70.94
	7.97167	73.23	67.21	53.62	63.26	62.48	76.89	70.54	69.2	69.87	74.58	71.21
	8.005	73.23	67.21	53.49	63.39	62.48	77.17	70.94	69.33	69.87	74.58	71.34
	8.03867	73.09	67.08	53.36	63.26	62.35	77.03	70.54	69.07	69.6	74.58	70.8
	8.072	72.96	66.94	53.36	63	62.22	77.03	70.67	69.33	69.6	74.44	70.94
	8.10533	73.23	67.21	53.36	63.13	62.48	77.31	71.07	69.87	69.73	74.58	71.21
	8.13867	72.69	67.08	53.24	63	61.96	77.03	70.67	69.6	69.47	74.44	71.21
	8.172	72.55	67.08	53.24	62.87	62.09	77.03	70.67	69.6	69.47	74.31	71.21
	8.20533	72.69	67.21	53.11	62.74	62.09	77.31	70.94	69.73	69.6	74.44	71.48
	8.23867	72.69	67.08	53.24	63	61.96	77.31	71.07	70	69.6	74.72	71.21
	8.272	72.55	67.21	53.24	62.74	62.22	77.31	71.21	69.87	69.47	74.58	71.21
	8.30533	72.55	67.21	52.86	62.74	61.96	77.31	71.34	70.27	69.6	74.72	71.48
	8.33867	72.69	67.61	53.24	62.87	62.35	77.72	71.34	70.67	69.87	74.99	71.74
	8.372	72.42	67.47	53.11	62.61	61.96	77.58	71.21	70.4	69.73	74.85	71.61
	8.40533	72.01	67.34	52.73	62.48	61.7	77.58	71.21	70.14	69.33	74.58	71.48
	8.43867	71.74	67.21	52.73	62.35	61.57	77.44	71.34	70.14	69.6	74.72	71.21
	8.47217	72.15	67.47	52.98	62.22	61.57	77.72	71.74	70.4	69.6	75.12	71.88
	8.5055	71.61	67.34	52.6	62.09	61.18	77.31	71.34	69.73	69.2	74.58	71.34
	8.53883	71.61	67.47	52.6	61.96	61.18	77.58	71.21	70.14	69.6	74.72	71.48
	8.57217	71.34	67.21	52.48	62.09	60.79	77.58	71.61	70.27	69.47	74.99	71.48
	8.6055	71.34	67.47	52.86	61.96	60.92	77.72	71.48	70.14	69.47	74.99	71.74
	8.63883	71.07	67.21	52.48	61.83	60.66	77.58	71.61	70.14	69.2	74.72	71.88
	8.67217	71.21	67.47	52.6	61.83	60.53	77.72	71.88	70.4	69.33	74.85	71.88
	8.7055	70.94	67.08	52.23	61.57	60.27	77.31	71.34	69.87	69.07	74.31	71.61
	8.73883	71.21	67.47	52.86	61.83	60.53	77.85	71.61	70.54	69.47	74.85	71.61
	8.77217	71.34	67.34	52.48	61.83	60.53	77.85	72.15	70.54	69.47	75.26	71.88
	8.8055	71.21	67.34	52.48	61.83	60.4	77.72	72.01	70.4	69.47	75.12	71.74
	8.83883	70.94	66.94	52.35	61.44	60.14	77.58	71.88	70.27	69.07	74.72	71.61
	8.8725	71.21	66.94	52.35	61.44	60.27	77.99	71.74	70.27	69.33	74.85	71.74
	8.90583	70.94	66.55	52.35	61.05	60.14	77.58	71.61	70.14	68.93	74.72	71.48
	8.93917	71.21	67.08	52.6	61.44	60.14	77.85	72.01	70.54	69.33	74.72	71.88
	8.9725	71.07	66.68	52.48	61.05	60.01	77.58	71.88	70	68.93	74.85	71.48
	9.00583	70.94	66.55	52.23	60.92	59.75	77.58	71.34	70.14	68.93	74.72	71.61
	9.03917	71.07	66.68	52.23	60.92	60.14	77.72	71.88	70.14	69.07	74.85	71.74
	9.0725	70.8	66.41	52.23	60.79	60.01	77.58	71.74	70.14	68.93	74.44	71.61
	9.10583	70.54	66.28	52.1	60.53	59.75	77.58	71.48	70	68.8	74.44	71.34
	9.13917	70.94	66.02	51.85	60.79	59.88	77.72	71.74	70.14	68.8	74.58	71.61
	9.1725	70.8	66.15	52.1	60.4	59.62	77.44	71.74	70.14	68.54	74.58	71.48
	9.20583	70.54	65.89	51.85	60.53	59.88	77.44	71.61	70.14	68.8	74.85	71.61
	9.23917	71.21	66.15	51.97	60.66	59.88	77.58	71.88	70.54	69.07	74.99	71.88
	9.2725	70.8	65.49	51.72	60.27	59.62	77.58	71.48	70.4	68.93	74.58	71.48
	9.30583	71.07	65.89	52.23	60.53	59.88	77.99	71.74	70.67	69.33	74.99	71.74
	9.33917	70.67	65.49	51.6	60.14	59.75	77.72	71.48	70.27	68.8	74.44	71.34
	9.3725	70.67	65.49	51.72	60.14	59.75	77.99	71.48	70.4	68.93	74.72	71.74
	9.40583	70.54	65.1	51.6	60.01	59.49	77.72	71.21	70.4	68.54	74.72	71.48
	9.43917	70.8	65.36	51.72	60.01	59.88	78.13	71.74	70.8	68.93	74.99	71.74
	9.4725	70.8	64.97	51.6	59.75	59.88	77.85	71.61	70.67	68.8	74.72	71.74
	9.50583	70.4	64.57	51.22	59.75	59.62	77.72	71.48	70.14	68.54	74.44	71.34
	9.53917	70.67	64.57	51.35	59.62	59.88	77.85	71.34	70.4	68.8	74.58	71.74
	9.5725	70.67	64.83	51.47	59.62	59.88	77.99	71.61	70.8	68.67	74.72	71.74
	9.60583	70.54	64.44	51.22	59.49	59.88	77.58	71.34	70.4	68.8	74.58	71.61
	9.63917	70.4	64.44	51.47	59.75	59.75	78.13	71.61	70.8	68.93	74.58	71.61
	9.6725	70.54	64.18	51.35	59.75	60.01	77.99	71.61	70.8	69.07	74.72	71.74
	9.70617	70.27	63.92	50.97	59.49	59.88	77.72	71.34	70.67	68.93	74.72	71.61
	9.7395	70.8	64.05	51.6	59.75	60.01	78.13	71.88	71.07	69.6	75.12	71.88
	9.77283	70.54	64.05	51.22	59.62	60.14	78.13	71.61	70.8	69.33	74.99	71.88
	9.80617	70.67	64.05	51.47	59.75	60.14	78.26	72.01	71.21	69.6	75.39	71.88
	9.8395	70.27	63.52	50.97	59.49	59.88	78.13	71.74	70.8	69.33	74.99	71.74
	9.87283	70.4	63.39	50.97	59.37	60.01	78.13	72.01	71.07	69.33	74.85	71.61
	9.90617	70.27	63	50.72	59.37	59.62	77.99	71.74	70.67	69.47	74.58	71.61
	9.9395	70.27	63.26	51.09	59.62	59.62	78.13	72.01	71.07	69.6	74.72	71.88
	9.97283	70.27	63.26	50.97	59.49	60.01	77.99	72.01	70.94	69.73	75.12	71.74
	10.0062	70	63	51.09	59.49	59.88	77.85	71.74	71.07	69.6	74.99	71.61
	10.0395	70.4	62.74	50.97	59.49	59.88	77.99	72.01	70.94	69.73	74.85	71.61
	10.0728	70.27	62.61	50.97	59.75	59.88	78.13	72.15	71.07	69.87	75.26	71.74
	10.1062	70	62.48	50.72	59.24	59.62	77.72	71.61	71.07	69.47	74.44	71.61
	10.1395	70.27	62.61	51.22	59.62	59.88	77.99	71.88	71.21	69.73	75.12	71.74
	10.1728	69.73	62.22	50.72	58.98	59.62	77.58	71.61	70.67	69.6	74.72	71.61
	10.2062	70.14	62.22	51.22	59.24	59.49	78.13	72.01	71.48	70	75.26	71.74
	10.2395	70	62.22	51.09	59.24	59.37	78.13	71.88	71.48	69.87	75.12	71.88
	10.2728	69.87	62.22	51.47	59.24	59.88	78.13	71.74	71.21	69.87	75.26	71.88
	10.3062	69.6	61.83	50.97	58.85	59.37	77.72	71.48	70.94	69.47	74.72	71.48
	10.3395	69.73	61.7	51.09	58.59	59.24	77.85	71.48	71.34	69.47	74.58	71.48
	10.3728	69.6	61.83	50.97	58.46	59.24	78.13	71.48	70.8	69.47	74.85	71.61
	10.4062	70	62.09	51.6	58.72	59.49	78.26	71.74	71.61	69.87	74.99	71.88
	10.4395	69.73	61.96	51.47	58.46	59.24	77.85	71.61	71.21	69.6	74.85	71.61
	10.4728	69.87	61.96	51.85	58.34	59.37	78.26	71.74	71.48	69.73	75.12	71.74
	10.5062	69.6	61.7	51.47	58.21	59.11	78.13	71.61	71.07	69.73	74.85	71.61
	10.5395	69.33	61.83	51.72	58.08	59.24	77.99	71.61	71.21	69.6	74.99	71.74
	10.5728	69.47	61.83	52.1	58.34	59.24	77.99	71.61	71.34	69.73	74.85	71.88
	10.6063	69.33	61.57	51.85	58.08	59.11	78.13	71.61	71.21	69.47	74.85	71.74
	10.6397	69.07	61.31	51.47	57.69	59.11	77.99	71.34	70.94	69.33	74.72	71.61
	10.673	69.07	61.18	51.85	57.44	58.72	77.85	71.48	70.8	69.33	74.58	71.61
	10.7063	68.93	61.31	51.85	57.44	59.11	78.13	71.48	70.94	69.33	74.72	71.74
	10.7397	69.33	61.57	52.35	57.69	59.11	78.4	71.74	71.48	69.47	74.99	72.15
	10.773	69.33	61.83	52.48	57.82	58.98	78.4	72.01	71.34	69.6	75.26	71.88
	10.8063	68.8	61.7	52.1	57.31	58.72	78.13	71.61	70.94	69.2	74.85	71.88
	10.8397	68.67	61.83	52.23	57.44	58.72	78.26	71.61	71.07	69.2	74.85	71.74
	10.873	68.8	61.57	52.1	57.18	58.72	78.13	71.61	71.21	69.07	74.58	71.61
	10.9063	68.54	61.44	52.23	57.18	58.59	78.26	71.88	71.21	69.07	74.85	71.88
	10.9397	68.8	61.83	52.48	57.31	58.85	78.4	72.01	71.21	69.33	74.99	72.01
	10.973	68.67	61.96	52.35	57.18	58.72	78.68	72.01	71.48	69.2	75.12	71.74
	11.0063	68.8	62.09	52.48	57.31	58.72	78.68	71.88	71.61	69.47	75.39	72.15
	11.0397	68.54	61.83	52.1	56.92	58.21	78.26	71.88	71.07	68.93	74.85	71.61
	11.073	68.54	61.96	52.1	56.67	58.21	78.4	71.61	71.21	68.93	74.85	71.74
	11.1067	68.14	61.96	51.97	56.54	58.08	78.26	71.74	70.94	69.07	74.72	71.74
	11.14	68.14	62.09	51.97	56.54	58.08	78.4	72.01	71.21	69.07	74.99	71.74
	11.1733	68.27	62.35	52.23	56.54	57.95	78.54	71.74	71.21	69.07	74.99	71.88
	11.2067	68.27	62.74	52.35	56.67	58.21	78.81	71.88	71.48	69.2	75.39	72.15
	11.24	67.87	62.48	51.85	56.41	57.82	78.4	71.61	71.07	69.07	74.85	71.74
	11.2733	68.14	62.74	52.48	56.41	57.82	78.81	72.01	71.21	69.2	75.26	72.15
	11.3067	67.74	62.74	51.85	56.29	57.44	78.95	71.88	71.21	68.93	74.85	71.88
	11.34	68.4	63.13	52.23	56.41	57.69	78.81	72.28	71.61	69.47	75.39	72.01
	11.3737	68.14	63.13	52.23	56.29	57.56	78.54	72.01	71.34	69.2	75.12	72.28
	11.407	68.14	63.13	52.23	56.16	57.05	78.81	72.01	71.61	69.2	75.39	72.01
	11.4403	68.14	63.26	52.23	56.29	57.18	78.68	72.01	71.34	69.33	75.12	72.28
	11.4737	68.14	63.39	52.1	56.29	57.44	78.95	72.28	71.74	69.33	75.26	72.42
	11.507	68	63	51.85	56.03	56.92	78.68	71.88	71.21	69.07	74.85	72.15
	11.5403	68.27	63.13	52.1	56.16	57.31	78.81	72.15	71.48	69.6	75.39	72.55
	11.5737	68.27	63.26	51.85	56.29	57.05	79.09	72.28	71.61	69.6	75.39	72.69
	11.607	68.54	63.39	51.97	56.54	57.18	78.81	72.28	71.61	69.6	75.39	72.55
	11.6403	68.4	63.52	52.1	56.54	57.05	79.37	72.55	71.74	69.6	75.53	72.69
	11.6737	68.14	63.26	51.97	56.16	57.05	78.95	72.55	71.88	69.6	75.26	72.42
	11.707	67.87	63.26	51.72	56.03	56.8	78.81	72.28	71.74	69.2	75.12	72.42
	11.7403	68.14	63.26	51.72	56.29	57.31	78.95	72.42	71.74	69.47	75.39	72.55
	11.7737	68.4	63.26	51.85	56.29	57.18	79.37	72.28	72.01	69.73	75.26	72.82
	11.8072	68.54	63.26	51.72	56.29	57.05	79.5	72.69	72.01	69.73	75.26	72.82
	11.8405	68	62.87	51.47	55.77	56.67	78.95	72.55	71.61	69.33	74.99	72.55
	11.8738	68.54	63.26	51.85	56.03	57.05	79.23	72.69	72.28	69.73	75.67	72.82
	11.9072	67.87	63	51.47	55.77	56.8	79.09	72.42	71.74	69.47	75.26	72.55
	11.9405	67.87	62.61	51.22	55.52	56.8	79.37	72.28	71.88	69.47	75.26	72.55
	11.9738	68.27	63	51.6	55.77	56.8	79.5	72.82	72.15	69.73	75.53	72.96
	12.0072	67.87	62.61	51.22	55.27	56.67	79.37	72.42	71.74	69.47	75.12	72.69
	12.0405	68.14	62.35	51.09	55.39	56.67	79.23	72.69	71.88	69.47	75.26	72.82
	12.0738	68	62.48	51.09	55.14	56.54	79.37	72.69	71.88	69.6	75.39	72.82
	12.1072	68.27	62.61	51.47	55.39	56.8	79.92	73.09	72.42	70.14	75.94	73.09
	12.1405	68	62.22	51.09	55.14	56.29	79.64	72.82	72.15	69.87	75.53	72.82
	12.1742	68.4	62.48	51.22	55.27	56.54	79.78	73.09	72.28	70.14	75.94	73.23
	12.2075	68	62.35	50.84	55.39	56.29	79.78	73.23	72.42	69.87	75.94	73.36
	12.2408	68.14	62.09	50.59	55.27	56.03	80.06	73.23	72.28	70	76.08	73.36
	12.2742	67.61	61.83	50.47	55.14	55.9	79.64	73.09	72.42	70	75.8	72.96
	12.3075	67.47	61.7	50.09	54.88	55.65	79.78	72.96	72.15	70	75.53	73.09
	12.3408	67.34	61.44	49.97	54.5	55.14	79.5	73.23	72.15	69.6	75.39	73.36
	12.3742	67.34	61.44	50.09	54.88	55.27	80.19	73.23	72.82	70.27	76.08	73.5
	12.4075	67.21	61.18	49.72	54.38	54.88	79.64	72.96	72.42	69.87	75.67	73.36
	12.4408	66.94	60.92	49.59	54.25	54.38	79.78	72.96	72.28	69.87	75.67	73.23
	12.4742	67.21	60.92	49.59	54.12	54.5	80.06	73.09	72.55	70	75.94	73.36
	12.5075	66.94	60.66	49.72	53.87	54.38	79.92	73.09	72.69	69.87	75.53	73.23
	12.5408	67.08	60.92	49.72	54	54.25	80.19	73.09	72.82	70.14	75.94	73.63
	12.5742	66.81	60.53	49.72	53.62	54.12	79.92	73.23	72.55	70	75.8	73.36
	12.6075	66.81	60.53	49.72	53.49	54	80.06	73.36	72.55	70.27	76.08	73.77
	12.6408	66.55	60.4	49.72	53.49	54	80.06	73.09	72.69	70.4	75.94	73.63
	12.6742	66.81	60.14	49.47	53.24	54.12	80.06	73.23	72.69	70.27	75.94	73.63
	12.7075	66.41	59.88	49.09	53.11	53.74	80.06	73.23	72.55	70	75.8	73.77
	12.7412	66.81	60.27	49.59	53.36	54.12	80.47	73.36	72.96	70.54	76.62	74.04
	12.7745	66.68	59.88	49.47	53.24	54	80.33	73.36	72.82	70.27	76.35	74.04
	12.8078	66.68	59.75	49.34	52.86	53.87	80.19	73.5	72.96	70.54	76.08	74.04
	12.8412	66.28	59.11	48.84	52.73	53.49	80.06	73.23	72.69	70.4	76.08	73.77
	12.8745	66.41	59.37	48.97	52.6	53.62	80.06	73.36	72.82	70.54	75.94	73.77
	12.9078	66.68	59.37	48.84	52.48	53.62	80.33	73.5	73.09	70.67	76.35	73.9
	12.9412	66.28	58.98	48.84	52.35	53.24	80.19	73.23	72.82	70.54	76.08	73.77
	12.9745	66.55	58.72	48.72	52.1	53.49	80.47	73.63	72.82	70.67	76.49	74.17
	13.0078	66.15	58.72	48.59	51.85	53.24	80.19	73.23	72.96	70.54	76.21	73.77
	13.0412	66.15	58.46	48.34	51.97	53.24	80.47	73.36	72.82	70.54	76.21	74.04
	13.0745	66.15	58.46	48.47	51.85	53.24	80.61	73.63	72.96	70.67	76.35	74.17
	13.1078	66.02	58.46	48.22	51.72	53.24	80.61	73.5	72.69	70.54	76.35	74.17
	13.1412	66.41	58.34	48.59	51.85	53.36	80.89	73.9	73.23	70.94	76.62	74.31
	13.1747	66.02	57.95	48.22	51.47	53.36	80.61	73.5	73.09	70.8	76.21	74.17
	13.2078	66.15	58.21	48.34	51.85	53.24	80.75	74.04	73.23	71.34	76.76	74.44
	13.2413	66.02	58.08	48.22	51.72	53.36	80.89	73.77	73.36	71.34	76.89	74.58
	13.2747	65.89	57.82	48.1	51.72	53.36	81.16	74.04	73.5	71.48	77.03	74.44
	13.308	65.76	57.69	48.22	51.6	53.11	81.16	74.04	73.5	71.34	76.89	74.44
	13.3413	65.49	57.31	47.72	51.22	52.98	81.02	73.5	73.09	70.94	76.49	74.31
	13.3747	65.36	57.18	47.6	51.35	52.73	80.75	73.9	73.23	70.94	76.62	74.44
	13.408	65.36	57.18	47.35	51.35	52.86	81.02	73.77	73.23	70.94	76.76	74.44
	13.4413	65.62	57.18	47.48	51.6	52.98	81.44	74.17	73.63	71.48	77.03	74.85
	13.4747	65.36	56.8	47.35	51.09	52.86	81.02	74.04	73.23	71.07	76.62	74.58
	13.508	65.36	57.05	47.48	51.6	52.86	81.44	74.58	73.63	71.21	77.03	74.58
	13.5413	65.1	56.8	47.23	51.72	52.6	81.16	74.17	73.5	71.21	77.03	74.85
	13.5747	64.97	56.41	46.98	51.85	52.48	81.16	74.31	73.5	71.07	76.89	74.58
	13.608	64.83	56.67	47.1	51.85	52.48	81.16	74.44	73.77	71.34	77.17	74.58
	13.6413	64.7	56.54	46.98	51.97	52.48	81.58	74.72	73.77	71.21	77.17	75.12
	13.675	64.57	56.29	46.73	51.85	52.48	81.16	74.04	73.63	71.07	77.03	74.99
	13.7083	64.57	56.29	46.86	51.97	52.23	81.44	74.44	73.77	71.34	77.17	74.85
	13.7417	64.57	56.41	46.73	52.1	52.35	81.44	74.72	74.04	71.61	77.44	75.12
	13.775	64.57	56.41	46.86	52.1	52.23	81.58	74.72	74.04	71.74	77.44	75.26
	13.8083	63.92	55.65	46.24	51.6	51.85	81.16	74.58	73.77	71.34	76.89	74.72
	13.8417	64.31	56.03	46.73	52.1	51.97	81.58	74.72	74.17	71.74	77.44	75.26
	13.875	64.18	55.9	46.48	51.72	51.72	81.44	74.58	73.9	71.61	77.17	75.12
	13.9083	63.92	55.77	46.11	51.6	51.6	81.58	74.58	73.77	71.61	77.17	74.99
	13.9417	64.05	56.03	46.48	51.6	51.6	81.58	74.85	74.31	72.01	77.44	75.26
	13.975	64.31	55.77	46.24	51.47	51.47	81.72	74.99	74.44	71.74	77.72	75.53
	14.0083	63.78	55.77	45.74	51.09	51.22	81.44	74.72	74.04	71.61	77.17	75.26
	14.0417	63.78	55.77	45.87	51.09	51.09	81.44	74.85	74.31	71.74	77.31	75.39
	14.075	63.78	55.65	45.62	51.09	50.97	81.58	74.85	74.04	71.74	77.31	75.26
	14.1083	63.92	55.65	45.62	50.72	50.84	81.72	74.99	74.31	71.88	77.44	75.39
	14.1417	63.78	55.77	45.87	50.97	50.97	81.72	75.26	74.44	71.74	77.44	75.67
	14.175	63.52	55.39	45.25	50.47	50.84	81.58	75.12	74.44	71.74	77.31	75.12
	14.2083	63.78	55.39	45.25	50.47	50.47	81.44	74.72	74.31	71.61	77.31	75.12
	14.2417	63.92	55.65	45.62	50.59	50.59	81.86	75.26	74.31	72.01	77.85	75.53
	14.275	63.52	55.14	45.01	50.34	50.34	81.44	74.99	74.17	71.61	77.31	75.39
	14.3083	63.65	55.14	45.01	50.22	50.47	81.58	74.99	74.04	71.74	77.31	75.39
	14.3417	63.65	55.01	45.13	50.09	50.22	81.72	74.72	74.17	71.88	77.31	75.39
	14.375	63.52	55.14	45.01	50.09	50.22	82	75.39	74.44	71.88	77.44	75.67
	14.4083	63.78	55.27	45.37	50.34	50.47	82.27	75.53	74.72	72.42	77.85	75.8
	14.4417	63.52	55.01	44.76	49.84	49.97	81.72	75.12	74.17	72.01	77.44	75.53
	14.475	63.92	55.27	45.25	50.09	50.34	82.41	75.39	74.85	72.42	77.72	75.94
	14.5083	63.78	55.27	45.13	49.84	50.22	82.13	75.26	74.44	72.55	77.85	75.67
	14.5417	63.78	55.52	45.13	49.97	50.22	82.41	75.67	74.99	72.82	78.13	75.94
	14.575	63.65	55.39	45.13	49.59	50.09	82.13	75.26	74.58	72.82	77.99	75.8
	14.6087	63.52	55.27	44.76	49.34	50.09	82.27	75.39	74.58	72.55	77.72	75.8
	14.642	63.39	55.14	45.13	49.22	50.09	82.27	75.39	74.99	72.96	78.13	75.8
	14.6753	63.52	55.01	44.76	48.97	50.09	82.55	75.39	74.99	72.96	78.13	75.94
	14.7087	63.26	55.14	44.88	48.97	50.09	82.55	75.39	74.99	73.09	77.99	75.94
	14.742	62.87	54.63	44.51	48.34	49.59	82.27	75.26	74.72	72.69	77.72	75.67
	14.7753	63	54.76	44.51	48.59	49.84	82.41	75.53	74.99	73.09	77.99	75.94
	14.8087	62.61	54.5	44.51	47.97	49.59	82.27	75.26	74.58	72.82	77.99	76.08
	14.842	62.48	54.5	44.51	47.85	49.59	82.41	75.53	74.85	72.69	77.85	75.94
	14.8753	62.61	54.76	44.64	47.6	49.59	82.41	75.8	75.26	72.96	78.26	76.08
	14.9087	62.48	54.25	44.51	47.35	49.47	82.83	75.67	75.12	73.09	78.4	76.35
	14.9422	62.74	54.5	44.64	47.35	49.59	82.55	75.8	75.26	73.36	78.26	76.21
	14.9755	62.35	54.25	44.51	47.1	49.47	82.83	75.67	75.39	73.23	77.99	76.08
	15.0088	61.96	54	43.9	46.86	49.09	82.41	75.39	74.99	72.82	77.72	76.08
	15.0422	61.7	53.87	44.27	46.73	49.09	82.55	75.39	74.85	73.09	77.99	76.21
	15.0755	62.22	53.87	44.39	46.48	49.22	82.55	75.67	74.99	73.23	78.26	76.21
	15.1088	61.96	53.74	44.02	46.61	48.97	82.27	75.53	75.12	73.23	78.13	76.21
	15.1422	62.22	53.74	44.27	46.61	49.22	82.69	75.94	75.26	73.5	78.26	76.62
	15.1755	62.22	53.49	44.15	46.61	49.09	82.97	75.8	75.53	73.5	78.26	76.35
	15.2088	62.09	53.36	44.27	46.48	48.84	82.97	75.94	75.26	73.63	78.54	76.49
	15.2422	61.96	53.24	44.27	46.24	48.84	82.83	75.8	75.12	73.63	78.13	76.35
	15.2755	61.96	53.11	44.51	46.36	48.59	82.83	75.94	75.53	73.9	78.4	76.62
	15.3088	61.57	52.6	44.02	46.11	48.34	82.69	75.94	75.26	73.63	78.54	76.62
	15.3422	62.09	52.73	44.51	46.11	48.72	83.11	76.35	75.67	73.77	78.68	76.49
	15.3755	61.96	52.35	44.51	45.99	48.59	82.97	75.94	75.53	73.9	78.68	76.62
	15.4088	61.44	51.85	44.15	45.74	48.1	82.69	75.8	75.26	73.5	78.26	76.35
	15.4422	61.7	51.97	44.39	45.5	48.34	83.11	75.94	75.39	73.77	78.68	76.49
	15.4755	61.7	51.97	44.39	45.5	48.1	83.11	76.08	75.53	73.77	78.81	76.76
	15.5088	61.31	51.47	44.15	45.01	47.85	82.83	76.08	75.53	73.63	78.4	76.35
	15.5422	61.31	51.35	44.02	44.76	47.85	82.83	75.8	75.26	73.63	78.4	76.49
	15.5755	61.18	51.22	44.02	44.88	47.72	82.97	75.94	75.67	73.9	78.54	76.62
	15.6088	61.44	51.09	44.27	45.13	47.97	83.39	76.35	75.8	74.04	78.81	77.03
	15.6422	61.18	51.09	44.51	44.51	47.6	83.25	76.08	75.8	73.77	78.54	76.62
	15.6755	61.05	50.84	44.27	44.51	47.6	83.25	75.94	75.8	74.04	78.68	76.62
	15.7088	61.18	50.84	44.39	44.64	47.6	83.39	76.21	76.08	74.17	78.81	76.89
	15.7422	60.79	50.59	43.9	44.51	47.23	83.25	75.67	75.67	73.77	78.4	76.76
	15.7755	60.79	50.47	44.02	44.76	47.35	83.53	76.21	75.8	74.17	78.81	77.03
	15.8088	60.66	50.22	43.66	44.51	47.35	83.39	76.08	75.67	74.04	78.68	76.89
	15.8422	60.66	50.34	43.53	44.64	47.23	83.11	75.94	75.67	73.9	78.26	76.62
	15.8755	60.79	50.59	43.41	44.88	47.1	83.39	76.08	76.08	74.17	78.81	76.89
	15.9092	60.79	50.34	43.41	44.88	47.1	83.39	75.94	75.8	74.17	78.81	76.76
	15.9425	60.92	50.59	43.53	45.25	47.35	83.53	76.21	76.35	74.58	79.09	76.89
	15.9758	60.53	50.34	43.17	45.25	46.98	83.53	75.8	75.94	74.44	78.54	76.76
	16.0092	60.79	50.84	43.29	45.87	47.23	83.53	76.08	76.08	74.85	79.23	77.17
	16.0425	60.4	50.59	42.92	45.62	46.98	83.67	75.94	76.08	74.31	78.81	76.76
	16.0758	60.66	50.72	42.92	45.74	47.1	83.53	76.08	76.08	74.58	78.95	77.03
	16.1092	60.66	50.84	42.8	45.87	46.86	83.53	76.08	76.08	74.44	78.54	76.89
	16.1425	60.66	51.09	43.04	46.24	47.1	83.81	76.35	76.35	74.99	79.37	77.44
	16.1758	60.66	51.22	42.8	46.11	47.1	83.81	76.21	76.49	74.99	79.37	77.17
	16.2092	60.79	51.22	42.68	46.24	46.98	83.81	76.49	76.49	75.26	79.23	77.31
	16.2425	60.53	50.97	42.43	45.99	46.98	83.81	76.49	76.21	75.12	79.09	77.17
	16.2758	60.27	50.72	42.31	45.74	46.48	83.53	76.21	76.21	75.12	78.95	76.89
	16.3095	60.4	51.22	42.56	45.87	46.73	84.09	76.62	76.49	75.8	79.37	77.31
	16.3428	60.27	50.84	42.07	45.37	46.48	83.67	75.94	76.21	75.39	78.95	76.89
	16.3762	60.4	50.97	42.31	45.5	46.73	84.09	76.21	76.35	75.94	79.09	77.31
	16.4095	60.4	51.09	42.07	45.5	46.73	84.09	76.62	76.76	76.08	79.64	77.44
	16.4428	59.75	50.47	41.58	44.88	46.24	83.39	76.21	76.21	75.67	78.95	77.17
	16.4762	59.88	50.47	41.7	44.76	46.11	83.95	76.35	76.21	75.8	79.37	76.89
	16.5095	59.75	50.59	41.34	44.51	46.11	83.95	76.49	76.49	75.94	79.23	76.89
	16.5428	59.75	50.59	41.46	44.51	46.36	84.23	76.35	76.62	76.21	79.64	77.17
	16.5762	60.14	50.72	41.46	44.51	46.48	84.37	76.62	76.89	76.35	79.78	77.58
	16.6095	59.88	50.59	41.34	44.27	46.36	84.23	76.35	76.49	76.08	79.64	77.44
	16.6428	59.49	50.47	41.22	44.02	46.24	84.37	76.62	76.35	76.35	79.64	77.44
	16.6762	59.88	50.34	41.09	44.02	46.36	84.37	76.76	76.76	76.62	79.92	77.58
	16.7097	59.49	50.34	41.22	43.66	46.24	84.23	76.76	76.89	76.62	79.92	77.58
	16.743	59.37	49.97	40.61	43.41	45.99	83.67	76.35	76.49	76.35	79.23	77.17
	16.7763	59.24	50.47	40.73	43.41	46.11	84.09	76.08	76.49	76.49	79.64	77.44
	16.8097	59.49	50.72	40.85	43.29	46.24	84.37	76.89	76.89	76.76	80.06	77.58
	16.843	59.11	50.34	40.25	42.56	45.74	84.09	76.35	76.35	76.35	79.37	77.17
	16.8763	59.11	50.59	40.61	42.56	45.87	84.23	76.62	76.89	76.62	79.78	77.44
	16.9097	59.11	50.34	40.25	42.31	45.62	83.95	76.62	76.76	76.49	79.5	77.31
	16.943	58.98	50.59	40	42.19	45.62	84.23	77.03	76.89	76.62	79.64	77.58
	16.9763	58.98	50.59	40	41.82	45.5	84.09	76.62	76.89	76.62	79.64	77.44
	17.0097	58.72	50.72	40	41.58	45.62	84.37	76.89	77.03	76.76	79.92	77.58
	17.043	58.98	50.97	40.25	41.46	45.74	84.65	77.17	77.31	77.17	80.19	77.72
	17.0763	58.59	50.72	40	40.97	45.5	84.37	76.89	77.03	76.49	79.64	77.58
	17.1097	58.85	50.97	40.37	40.85	45.74	84.93	77.58	77.31	77.31	80.33	77.72
	17.143	58.46	50.84	39.88	40.25	45.5	84.37	76.89	76.89	76.89	79.92	77.58
	17.1767	58.08	50.72	39.64	40	45.13	84.37	76.89	77.03	76.89	79.78	77.44
	17.21	58.34	50.84	39.76	39.88	45.37	84.65	77.31	77.03	77.17	80.06	77.85
	17.2433	57.95	50.72	39.76	39.52	45.01	84.51	77.03	77.17	76.89	80.06	77.58
	17.2767	57.95	50.84	39.88	39.4	45.13	84.65	77.31	77.44	77.31	80.06	77.72
	17.31	57.69	50.59	39.28	39.16	45.13	84.37	77.17	77.17	77.03	79.92	77.58
	17.3433	57.69	50.59	39.28	38.92	44.88	84.51	77.17	77.31	77.17	80.33	77.44
	17.3767	57.69	50.59	39.4	39.16	44.76	84.51	77.17	77.31	77.17	80.33	77.72
	17.41	57.44	50.59	39.28	39.04	44.64	84.65	77.17	77.44	77.17	80.33	77.58
	17.4433	57.69	50.47	39.16	39.16	44.64	84.79	77.31	77.44	77.31	80.47	77.85
	17.4767	57.44	50.72	39.28	39.28	44.15	84.79	77.44	77.44	77.17	80.19	77.72
	17.51	57.69	50.59	39.4	39.76	44.02	84.93	77.44	77.85	77.58	80.33	77.99
	17.5433	57.95	50.72	39.16	40	43.9	85.07	77.17	77.85	77.44	80.75	77.85
	17.5767	57.95	50.72	39.28	40	43.78	85.07	77.58	77.99	77.72	80.75	78.13
	17.61	58.08	50.84	39.4	40.49	43.53	85.07	77.72	77.72	77.72	80.75	77.99
	17.6437	57.31	50.34	38.8	40.12	42.92	84.79	77.03	77.44	77.31	80.19	77.85
	17.677	57.82	50.47	39.04	40.85	43.04	85.21	77.44	77.58	77.72	80.47	78.26
	17.7103	57.95	50.47	38.92	40.85	42.68	85.21	77.44	77.72	77.72	80.75	78.13
	17.7437	57.95	50.09	38.68	40.73	42.31	84.93	77.44	77.85	77.72	80.61	77.99
	17.777	57.69	49.84	38.68	40.73	42.07	84.93	77.58	77.58	77.58	80.75	77.99
	17.8103	57.69	49.84	38.56	40.97	42.19	84.79	77.17	77.72	77.44	80.47	77.99
	17.8437	57.95	49.97	38.8	40.97	42.07	85.35	77.44	77.72	77.85	80.75	77.99
	17.877	57.82	49.84	38.68	41.09	42.07	85.21	77.72	77.99	78.13	80.89	78.26
	17.9103	57.82	49.84	38.68	40.97	42.07	85.21	77.85	77.85	77.58	80.89	78.26
	17.9437	57.44	49.47	38.44	40.61	41.82	85.21	77.58	77.85	77.72	80.61	78.13
	17.9772	57.69	49.34	38.19	40.61	41.58	85.35	77.58	77.85	78.13	80.89	78.26
	18.0105	57.18	49.22	38.07	40.37	41.7	85.07	77.58	78.13	77.85	80.75	78.13
	18.0438	57.18	48.97	37.95	40.37	41.58	85.49	77.72	77.99	77.99	81.02	78.26
	18.0772	57.18	48.97	37.95	40.25	41.58	85.35	77.72	78.26	78.26	81.02	78.26
	18.1105	56.8	48.84	37.71	39.88	41.34	85.35	77.44	77.72	77.72	80.47	77.85
	18.1438	56.92	49.09	38.19	40.12	41.46	85.77	77.58	78.13	78.13	80.89	78.54
	18.1772	56.8	48.72	37.59	39.76	41.22	85.35	77.72	77.99	77.85	80.75	78.26
	18.2105	56.54	48.34	37.83	39.52	40.85	85.21	77.44	77.85	77.85	80.61	78.13
	18.2438	56.67	48.47	37.71	39.4	40.73	85.35	77.58	77.85	77.99	80.89	78.13
	18.2772	56.8	48.47	37.71	39.28	40.73	85.49	77.58	77.99	78.26	81.02	78.26
	18.3105	56.54	48.34	37.47	39.16	40.61	85.63	77.72	77.85	78.4	80.75	78.26
	18.3438	56.67	48.22	37.71	39.16	40.97	85.63	77.72	78.13	78.4	80.75	78.4
	18.3772	56.54	48.1	37.59	38.68	40.73	85.63	77.72	78.13	78.4	81.02	78.26
	18.4108	56.67	47.85	37.35	38.92	40.85	85.49	77.72	77.85	78.4	80.75	78.54
	18.4442	56.8	48.22	37.59	38.8	40.73	85.77	77.85	77.99	78.68	81.16	78.54
	18.4775	56.8	47.6	37.35	38.44	40.73	85.49	77.99	77.85	78.68	80.89	78.4
	18.5108	56.54	47.48	37.11	38.19	40.49	85.63	77.85	77.85	78.4	80.89	78.4
	18.5442	56.67	47.48	37.11	38.07	40.37	85.63	77.85	77.99	78.54	81.02	78.54
	18.5775	57.18	47.35	37.23	38.32	40.37	85.77	78.13	78.26	78.95	81.44	78.81
	18.6108	56.92	46.98	36.88	38.07	40.37	85.77	77.99	78.13	78.81	81.02	78.68
	18.6442	56.54	46.86	36.99	37.83	40	85.63	77.99	77.99	78.81	81.02	78.54
	18.6775	56.92	46.73	36.99	38.07	40.25	85.77	78.26	78.13	79.23	81.44	78.81
	18.7108	56.8	46.48	36.4	37.83	40	85.35	77.85	78.13	78.81	81.02	78.4
	18.7442	57.05	46.48	36.88	38.07	40.37	85.91	78.4	78.68	79.37	81.72	78.81
	18.7775	56.54	46.11	36.52	37.83	40.12	85.77	78.26	78.13	79.09	81.16	78.68
	18.8108	57.05	46.11	36.76	38.07	40.49	86.05	78.4	78.68	79.64	81.58	78.81
	18.8445	56.41	45.5	36.28	37.71	40.12	85.77	77.99	78.13	79.09	81.16	78.68
	18.8778	56.67	45.87	36.52	38.07	40.61	85.91	78.4	78.54	79.37	81.72	79.09
	18.9112	56.67	45.62	36.52	37.95	40.49	86.19	78.26	78.68	79.5	81.44	78.95
	18.9445	56.41	45.25	36.28	37.71	40.37	85.77	78.26	78.13	79.37	81.3	78.95
	18.9778	56.92	45.74	36.52	37.95	40.73	86.33	78.81	78.68	79.92	81.86	78.95
	19.0112	56.8	45.5	36.76	37.83	40.61	86.33	78.68	78.95	79.78	81.86	79.09
	19.0445	56.67	45.13	36.4	37.23	40.49	85.91	78.26	78.54	79.5	81.3	78.81
	19.0778	56.67	45.01	36.52	37.35	40.61	86.05	78.54	78.68	79.64	81.3	78.95
	19.1112	56.54	44.88	36.4	37.11	40.73	85.91	78.13	78.4	79.37	81.44	78.95
	19.1447	56.67	45.62	33.19	38.44	40.97	86.48	78.95	78.26	78.81	81.02	78.54
	19.178	56.29	45.62	32.01	37.71	41.09	86.62	78.54	78.13	78.4	80.61	77.99
	19.2113	56.29	46.11	32.6	37.95	41.58	86.76	78.95	78.4	79.09	81.02	78.26
	19.2447	56.29	46.11	33.07	38.32	41.82	87.18	79.09	78.81	79.37	81.44	78.68
	19.278	55.9	45.87	33.31	37.59	41.82	87.04	79.09	78.68	79.5	81.44	78.4
	19.3113	55.65	45.5	33.31	37.11	41.7	86.9	79.09	78.54	79.09	81.02	78.26
	19.3447	56.03	45.87	33.54	37.23	41.95	87.04	79.23	78.81	79.64	81.3	78.81
	19.378	55.9	45.62	33.54	36.88	42.07	87.04	78.95	78.81	79.64	81.44	78.54
	19.4113	55.27	45.25	33.19	36.28	41.95	87.04	78.95	78.4	79.5	80.89	78.54
	19.4447	55.77	45.5	33.31	36.28	42.07	86.9	79.09	78.81	79.64	81.16	78.54
	19.4783	55.65	45.5	33.42	36.52	42.31	87.18	79.37	79.09	79.92	81.72	78.95
	19.5117	55.14	45.13	33.19	36.04	41.95	86.9	78.81	78.68	79.5	80.89	78.81
	19.545	55.52	45.13	33.66	36.52	42.19	87.18	79.37	78.81	79.92	81.44	78.68
	19.5783	55.39	45.25	33.66	36.64	42.19	87.18	79.09	78.81	79.78	81.3	78.95
	19.6117	55.27	45.01	33.66	36.28	42.31	87.18	79.23	78.95	79.92	81.3	79.09
	19.645	55.01	44.51	33.66	36.28	42.19	87.04	78.81	78.68	79.5	80.75	78.4
	19.6783	55.14	44.39	33.9	36.4	42.31	87.04	79.23	79.23	79.92	81.3	78.95
	19.7117	55.01	44.51	34.37	36.52	42.07	87.32	79.37	78.95	80.06	81.44	78.81
	19.745	54.76	44.27	34.49	36.16	42.07	87.18	78.95	78.81	79.5	81.3	78.68
	19.7787	55.01	44.27	34.61	36.16	42.07	87.32	79.37	79.09	79.92	81.44	78.95
	19.812	54.5	43.78	34.85	36.04	41.82	87.04	79.5	78.68	79.78	81.16	78.81
	19.8453	54.63	43.78	35.08	36.28	41.82	87.04	79.37	79.09	79.78	81.3	78.95
	19.8787	53.11	42.43	35.2	36.28	42.43	87.18	80.33	79.37	80.06	81.86	79.92
	19.912	54.12	42.43	30.36	35.44	40.25	86.19	78.95	78.13	78.95	80.75	78.81
	19.9453	54.5	42.8	30.95	36.28	40.37	86.62	78.81	77.99	78.68	80.47	78.54
	19.9787	54.63	43.17	31.89	36.64	40.49	86.76	78.81	78.13	78.4	80.19	78.4
	20.012	55.39	44.02	32.71	37.59	41.22	86.62	78.81	77.85	78.4	80.33	78.68
	20.0453	56.03	44.27	33.42	37.59	41.22	87.04	78.81	78.4	78.4	80.33	78.95
	20.0788	56.92	45.01	35.32	38.32	41.95	87.61	79.37	79.09	78.95	81.02	79.37
	20.1122	57.05	45.01	35.2	38.44	42.07	87.32	79.09	78.81	78.81	80.61	78.95
	20.1455	57.18	45.25	36.04	38.8	42.56	87.46	79.23	79.23	78.95	80.61	79.23
	20.1788	57.56	45.5	36.4	39.52	42.92	87.61	79.64	79.37	79.23	81.16	79.37
	20.2122	57.31	45.13	36.4	39.52	43.17	87.32	79.09	79.23	78.81	80.33	79.09
	20.2455	57.31	45.37	36.64	40.12	43.41	87.61	79.37	79.37	78.95	80.47	79.37
	20.2788	57.82	45.62	37.59	40.85	43.9	88.03	79.92	80.06	79.64	81.44	79.64
	20.3125	57.56	45.13	37.23	40.49	43.29	87.46	79.5	79.37	79.09	80.47	79.37
	20.3458	57.95	45.62	37.71	41.09	43.66	87.75	79.78	79.64	79.23	81.16	79.64
	20.3792	57.82	45.25	37.59	40.97	43.53	87.75	79.64	79.92	79.23	80.61	79.23
	20.4125	57.82	45.37	37.35	41.22	43.53	87.46	79.5	79.37	79.09	80.47	79.23
	20.4458	57.95	45.37	37.59	41.34	43.41	87.75	79.78	79.5	79.23	80.89	79.23
	20.4792	58.46	45.99	37.83	41.95	43.53	87.89	80.19	80.33	79.64	81.3	79.64
	20.5125	58.59	45.62	37.59	41.7	43.41	87.75	79.78	79.92	79.37	80.89	79.64
	20.5458	58.46	45.5	37.59	41.7	43.53	87.89	79.64	79.78	79.37	80.75	79.64
	20.5792	58.46	45.5	37.23	41.95	43.17	87.75	79.5	79.5	79.5	80.61	79.23
	20.6125	58.72	45.5	37.47	42.19	43.29	87.89	79.92	80.06	79.5	81.02	79.64
	20.6462	59.11	45.5	37.59	42.07	42.92	88.03	80.06	80.06	79.64	81.02	79.37
	20.6795	59.49	45.62	37.71	42.8	43.17	88.03	80.19	80.47	80.06	81.44	79.92
	20.7128	59.24	45.25	37.47	42.43	42.68	87.89	80.19	80.19	79.78	81.02	79.78
	20.7462	59.37	45.13	37.23	42.31	42.43	88.03	80.06	80.06	79.64	81.16	79.5
	20.7795	59.24	45.25	37.83	42.56	42.43	88.31	80.33	80.33	79.92	81.72	80.06
	20.8128	58.98	45.13	37.83	42.43	42.19	88.17	80.33	80.33	79.37	81.02	79.5
	20.8462	57.95	44.88	37.35	41.95	41.82	87.61	80.06	80.19	79.37	80.89	79.37
	20.8795	58.08	45.25	38.19	42.56	42.19	88.31	80.33	80.47	79.92	81.72	80.19
	20.9128	57.82	45.13	38.07	42.68	42.56	88.46	80.33	80.75	79.5	81.58	79.64
	20.9462	56.8	44.51	37.47	42.07	42.31	87.61	79.92	79.92	79.09	80.75	79.37
	20.9795	56.54	44.64	37.71	42.07	42.56	87.75	79.78	80.06	79.09	80.75	79.5
	21.0128	56.8	45.25	38.19	42.56	42.92	88.46	80.33	80.89	79.92	81.58	80.06
	21.0462	56.67	45.13	37.95	42.07	43.17	88.17	80.47	80.33	79.64	81.3	79.92
	21.0795	57.05	45.25	38.07	42.31	43.41	88.31	80.47	80.75	79.78	81.72	80.19
	21.1128	56.54	44.76	37.35	41.7	43.04	88.03	80.06	79.92	79.37	81.02	79.5
	21.1462	57.31	45.37	37.95	42.31	43.41	88.31	80.75	80.61	79.78	81.72	80.19
	21.1795	57.69	44.88	37.47	41.82	42.92	87.89	80.06	80.06	79.09	81.02	79.64
	21.2128	58.34	45.01	37.47	41.7	43.04	87.89	80.33	80.19	79.37	81.16	79.78
	21.2463	58.72	44.51	37.35	41.7	42.68	88.03	80.33	80.19	79.23	80.89	79.78
	21.2797	59.75	45.13	37.71	42.43	43.04	88.17	80.89	80.75	79.92	81.86	80.33
	21.313	59.37	44.51	37.11	41.82	42.56	87.75	80.19	80.06	79.37	80.75	79.64
	21.3463	59.88	44.64	37.35	41.95	42.56	88.17	80.61	80.47	79.78	81.58	80.06
	21.3797	59.75	44.39	36.88	41.7	42.19	88.03	80.47	79.92	79.37	81.16	79.64
	21.413	60.14	44.51	36.88	41.95	42.19	88.17	80.75	80.47	79.92	81.72	79.92
	21.4463	59.62	44.27	36.64	41.22	41.58	87.89	80.19	79.92	79.37	81.16	79.64
	21.4797	59.37	44.27	36.76	41.09	41.34	87.75	80.47	80.19	79.78	81.3	79.92
	21.513	59.49	44.39	36.76	40.97	41.22	88.17	80.75	80.19	79.92	81.58	79.78
	21.5463	58.98	44.27	36.64	40.73	40.97	88.03	80.47	80.06	79.5	81.3	79.64
	21.5797	58.59	44.39	36.52	40.49	41.34	87.89	80.61	80.33	79.78	81.44	79.78
	21.613	58.21	44.02	36.76	40	41.09	88.17	80.47	80.06	79.37	81.16	79.5
	21.6467	57.82	44.51	36.64	39.76	41.22	88.17	80.75	80.47	79.92	81.44	80.06
	21.68	57.31	44.15	36.52	38.92	41.22	88.03	80.33	80.61	79.92	81.3	79.92
	21.7133	56.8	43.9	36.16	38.07	41.09	87.89	80.06	80.19	79.5	81.02	80.06
	21.7467	56.16	44.02	36.04	37.35	40.97	88.03	80.47	80.33	79.64	81.3	79.78
	21.78	56.03	44.02	35.92	36.99	41.09	87.89	80.19	80.19	79.64	81.16	80.06
	21.8133	55.77	43.9	36.04	36.64	40.97	88.03	80.47	80.47	79.92	81.72	80.06
	21.8467	55.65	44.02	35.92	36.04	40.97	88.03	80.47	80.33	79.92	81.58	80.19
	21.88	55.9	44.02	36.04	36.16	40.97	88.17	80.47	80.33	79.92	81.58	80.06
	21.9133	56.41	44.27	36.28	36.52	41.22	88.31	80.89	81.02	80.19	82.13	80.33
	21.9467	56.54	44.27	36.4	36.76	41.09	88.31	81.02	80.89	80.33	82.27	80.19
	21.98	56.54	44.02	36.04	36.4	40.85	88.17	80.47	80.33	79.92	81.58	80.06
	22.0133	56.8	44.27	36.04	36.88	41.09	88.46	80.75	80.61	80.19	82	80.33
	22.047	57.05	44.02	36.04	36.76	40.73	87.75	80.47	80.19	79.5	81.3	80.33
	22.0803	57.69	44.39	36.52	37.59	41.09	88.31	80.89	80.89	80.33	82.27	80.75
	22.1137	57.69	44.39	36.4	37.59	40.73	88.03	80.33	80.47	80.06	81.86	80.06
	22.147	57.82	44.39	36.88	37.95	40.73	88.6	81.16	80.89	80.33	82.27	80.47
	22.1803	57.95	44.27	36.64	37.95	40.61	88.17	80.47	80.47	80.06	81.86	80.47
	22.2137	58.08	44.51	36.88	38.68	40.49	88.6	81.3	81.02	80.33	82.41	80.89
	22.247	57.56	44.02	36.88	38.44	40.25	88.31	80.75	80.47	80.06	81.86	80.47
	22.2803	57.82	44.39	37.35	39.04	40.37	88.31	81.16	81.02	80.61	82.27	80.61
	22.3137	57.82	44.39	37.47	39.4	40.25	88.46	81.3	81.02	80.47	82.27	80.75
	22.347	57.44	43.9	36.88	39.16	39.64	88.03	80.47	80.47	79.92	81.86	80.19
	22.3803	57.44	44.02	37.23	39.76	39.52	88.31	80.89	80.75	80.33	82	80.61
	22.4138	57.44	43.78	37.23	39.88	39.16	88.31	80.89	80.89	80.47	82.13	80.75
	22.4472	57.44	44.02	37.71	40.37	39.16	88.6	81.44	81.58	80.89	82.83	81.16
	22.4805	57.31	44.02	37.83	40.25	38.92	88.74	81.44	81.3	80.75	82.69	81.02
	22.5138	56.8	43.9	37.59	39.88	38.56	88.6	81.3	81.44	80.75	82.69	80.89
	22.5472	56.54	44.02	37.71	40.12	37.95	88.6	81.3	81.3	81.02	82.97	81.02
	22.5805	56.67	44.27	37.83	40.49	38.19	88.88	81.58	81.58	81.3	83.11	81.16
	22.6138	56.41	44.27	38.07	40.73	37.83	88.88	81.58	81.72	81.3	82.97	81.3
	22.6472	55.9	43.9	37.71	40.49	37.11	88.74	81.58	81.58	81.02	82.69	81.16
	22.6805	56.16	44.15	37.95	40.85	37.23	88.88	81.58	81.86	81.3	83.25	81.3
	22.7138	55.65	44.15	37.71	40.85	36.76	88.46	81.3	81.3	81.02	82.41	81.02
	22.7472	55.39	44.15	37.71	41.09	36.76	88.6	81.58	81.3	81.02	82.97	81.3
	22.7805	55.27	44.15	37.71	41.22	36.76	88.74	81.58	81.44	81.16	83.11	81.3
	22.8138	55.27	44.27	37.83	41.22	36.88	88.6	81.58	81.44	80.89	82.83	81.3
	22.8472	54.88	44.02	37.71	41.34	36.64	88.6	81.58	81.3	81.02	82.69	81.16
	22.8805	54.76	44.02	37.71	40.97	36.64	88.6	81.16	81.44	80.89	82.41	81.02
	22.9142	54.38	43.78	37.71	40.97	37.11	88.6	81.16	81.44	80.89	82.55	80.75
	22.9475	54.5	44.27	37.83	41.22	37.35	88.6	81.44	81.58	81.02	82.55	81.16
	22.9808	54.5	44.39	38.07	41.34	37.83	88.88	82	82.13	81.86	83.39	81.58
	23.0142	53.62	43.53	37.47	40.61	37.23	88.46	81.3	81.44	81.02	82.55	81.02
	23.0475	53.74	43.78	37.47	40.37	37.71	88.46	81.58	81.3	81.16	82.55	81.3
	23.0808	53.62	43.66	37.35	40	37.71	88.46	81.86	81.58	81.58	82.83	81.16
	23.1142	53.74	43.78	37.95	39.76	38.19	88.74	82	81.86	81.86	83.25	81.72
	23.1475	54	43.53	37.71	39.16	38.19	88.88	81.86	81.58	81.58	83.11	81.44
	23.1808	53.74	42.92	37.71	38.32	38.07	88.74	81.86	81.86	81.58	82.97	81.3
	23.2142	53.62	42.31	37.35	37.35	37.71	88.46	81.3	81.16	81.02	82.41	81.16
	23.2475	54.38	42.31	37.71	36.99	37.95	88.88	81.86	82	81.58	82.97	81.44
	23.2808	54.38	41.95	37.71	36.4	37.83	88.6	82.13	82	81.58	83.11	81.72
	23.3142	53.87	41.58	37.35	35.8	37.59	88.46	81.44	81.16	80.75	82.27	81.02
	23.3475	54.5	41.95	37.71	35.92	37.83	88.74	81.86	81.44	81.44	82.97	81.44
	23.3808	54	41.34	36.99	35.2	37.23	88.31	81.16	81.02	80.61	82.13	80.89
	23.4142	54.25	41.34	37.35	34.97	37.35	88.03	81.44	80.89	80.61	82.13	80.61
	23.4478	54.38	41.7	37.59	35.08	37.59	88.46	81.58	81.3	80.89	82.27	81.02
	23.4812	54.38	41.46	37.35	34.49	37.59	88.17	81.16	81.02	80.75	82.13	80.75
	23.5145	54.88	42.19	38.07	34.85	37.71	88.74	81.86	81.72	81.44	83.11	81.3
	23.5478	54.38	41.58	37.71	34.25	37.95	88.46	81.44	81.02	80.75	82.27	80.89
	23.5812	54.5	41.7	37.83	34.13	37.71	88.6	81.72	81.3	80.89	82.69	81.16
	23.6145	54.38	42.07	37.95	34.25	37.95	88.46	81.58	81.44	81.02	82.55	81.02
	23.6478	54.63	42.43	38.19	34.37	38.44	88.88	82.13	82	81.58	83.39	81.44
	23.6812	54.12	42.19	37.83	33.66	38.07	88.46	82	81.16	81.02	82.55	81.44
	23.7145	54.12	42.56	37.95	33.78	38.07	88.6	82.13	81.58	81.02	82.97	81.3
	23.7478	54.12	42.56	38.07	33.54	38.07	88.6	82	81.72	81.3	82.97	81.02
	23.7812	53.87	42.43	37.59	33.42	37.59	88.46	81.86	81.58	81.02	82.83	81.3
	23.8145	54	42.56	37.35	33.54	37.59	88.6	82.13	81.44	81.3	82.97	81.3
	23.8478	53.74	42.31	37.59	33.31	37.59	88.46	82	81.3	80.89	82.55	81.3
	23.8812	54.25	42.8	37.83	33.66	37.83	88.74	82.41	81.86	81.58	83.53	81.86
	23.9145	54.12	42.68	37.47	33.78	37.71	88.74	82.27	81.86	81.44	83.53	81.72
	23.9478	53.87	42.31	37.23	33.54	37.71	88.74	82.41	81.72	81.44	83.53	81.72
	23.9812	53.36	42.07	36.76	33.07	37.35	88.31	81.72	81.16	80.89	82.41	81.16
	24.0147	53.24	42.19	36.76	32.95	37.47	88.46	82	81.16	81.02	82.83	81.44
	24.048	53.49	42.19	36.99	33.19	37.35	88.6	82.13	81.72	81.3	82.83	81.44
	24.0813	53.24	42.19	36.76	33.19	37.35	88.74	82.13	81.72	81.44	83.53	81.58
	24.1147	53.24	41.95	36.64	33.31	37.47	88.6	82.13	81.58	81.3	83.11	81.44
	24.148	53.36	41.95	36.76	33.19	37.59	88.46	82.41	81.86	81.44	83.11	81.58
	24.1813	52.86	41.46	36.16	32.71	37.11	88.46	82	81.58	80.75	82.69	81.44
	24.2147	53.24	41.58	36.28	33.19	37.23	88.74	82.41	81.86	81.44	83.25	81.72
	24.248	53.62	41.58	36.4	33.31	37.23	88.74	82.55	82.13	81.72	83.81	82
	24.2813	53.49	41.58	36.28	33.07	37.23	88.6	82.69	82	81.58	83.67	81.72

## Sheet: Extended Data Figure 2b
Extended Data Fig. 2b	0.5 h OCR (pmoles/min)
	Time (minutes)	Vegetative			Starved
	1.59482	21.0644	19.6898	20.5214	15.6922	16.4633	15.6333
	8.17467	17.1396	16.4843	16.265	12.6777	13.2921	12.509
	14.7546	15.3715	15.0557	15.0667	11.6223	11.2856	11.0167
	21.4121	14.0696	13.753	13.312	11.57	10.8518	11.6056
	27.9952	12.7177	12.264	12.3228	10.9593	9.7316	10.375
	34.577	12.4453	11.6914	11.5411	10.1142	9.90834	9.914
	41.2358	75.7182	71.4611	66.0023	71.6529	59.8602	65.3805
	47.8234	77.5209	77.1746	69.6964	77.5069	63.2721	69.2679
	54.411	80.5107	84.992	75.0708	80.5306	69.0242	74.6022
	61.0729	9.97152	9.958	8.83821	8.54305	7.93789	8.46171
	67.6661	9.23892	9.87711	8.84575	9.47051	8.26565	8.81081
	74.2582	10.827	11.0841	10.0278	10.7772	8.88015	10.6617
	80.9298	181.533	225.906	208.7	157.376	127.507	154.252
	87.5295	158.789	198.784	174.604	133.843	111.84	132.216
	94.124	143.941	177.291	156.743	118.4	100.886	117.686
	4 h OCR (pmoles/min)
	Time (minutes)	Vegetative			Starved
	1.59471	49.4117	48.2955	51.4999	39.7528	39.6392	39.9324
	8.17267	40.0394	40.9658	42.2101	33.9803	34.1311	33.8526
	14.7539	35.6731	36.194	36.8989	29.6324	29.937	30.4023
	21.4155	29.1651	25.4279	28.8565	25.8609	25.58	26.9295
	28.0005	26.5639	24.0298	26.4849	24.2972	23.0665	24.6087
	34.5798	25.4859	26.2428	26.0635	23.5029	23.5383	24.0182
	41.2334	201.781	177.017	229.341	274.951	269.274	237.103
	47.8227	207.259	179.779	228.205	267.51	267.806	236.692
	54.4047	216.715	185.378	239.094	277.545	271.018	250.583
	61.0615	23.7036	21.4769	24.0329	30.1388	29.5008	30.349
	67.6481	24.2842	23.2042	25.2523	31.7654	30.3104	30.7323
	74.2351	23.55	22.0248	25.0046	30.4657	30.3183	29.7922
	80.8972	494.989	484.511	513.528	666.214	640.577	683.681
	87.4924	437.082	412.947	444.552	556.405	527.36	549.115
	94.0827	386.379	358.811	388.817	483.872	448.771	500.988

## Sheet: Extended Data Figure 2c - e
Extended Data Fig. 2c	OCR (fold over control)
	0.5 h		4 h		8 h
	Vegetative	Starved	Vegetative	Starved	Vegetative	Starved
	1	1.09	1	1.33	1	0.2
	1	0.77	1	0.95	1	0.44
	1	1.52	1	1.3	1	0.39
Extended Data Fig. 2d	OCR (fold over control)
	0.5 h		4 h		8 h
	Vegetative	Starved	Vegetative	Starved	Vegetative	Starved
	1	1.17	1	1.08	1	0.31
	1	0.93	1	1.27	1	0.43
			1	0.81	1	0.48
	1	0.94	1	1.4	1	0.1
Extended Data Fig. 2e	OCR (fold over control)
	0.5 h		4 h		8 h
	Vegetative	Starved	Vegetative	Starved	Vegetative	Starved
	1	1.39	1	1.05	1	0.37
	1	0.71	1	1.47	1	0.37
	1	0.97	1	1.3	1	0.16

## Sheet: Extended Data Figure 2f
Extended Data Fig. 2f	ATP (uM)
	0.5 h		4 h		8 h
	Vegetative	Starved	Vegetative	Starved	Vegetative	Starved
	0.222063	0.225828	0.304283	0.382024	0.487253	0.150446
	0.418016	0.410049	0.435027	0.432222	0.513564	0.358847
	0.232676	0.159884	0.382953	0.26558	0.452443	0.13989
	0.232486	0.246913			0.349382	0.0412219
