# Supplementary material for: Sulfur sequestration promotes multicellularity during nutrient limitation
Source: Nature. 2021 Feb 24;591(7850):471–6. doi: 10.1038/s41586-021-03270-3 (PMC7969356; doi:10.1038/s41586-021-03270-3)
Supplement: Supplementary file 9 — Source Data Extended Data Fig. 3 [file 41586_2021_3270_MOESM9_ESM.xlsx]

## Sheet: Extended Data Figure 3f
Extended Data Fig. 3f	Proteasome activity (fold over control)
		- MG132			+ MG132
	Vegetative	Starved	EAA	Vegetative	Starved	EAA
	1		1.01004	0	0.372379	0.250179
	1	2.62046	2.68199	0	0.254756	0.231148
	1	2.71868	2.44704	0.328969	0.208099	0.292244
	1	1.26688		0.547434	0.264428
	1	4.56842		0	0.325474
	1	3.8526		0	0.226495

## Sheet: Extended Data Figure 3h
Extended Data Fig. 3f	OCR (pmoles/min)
	Time (minutes)	Starved		Starved + 10 μM MG132
	0.0265973	354.119	393.637	441.738	443.29
	0.136216	322.471	370.813	420.791	426.34
	0.245852	310.995	363.837	415.399	422.818
	0.355546	309.558	364.546	420.935	427.248
	0.465279	309.385	370.843	438.978	443.163
	0.574985	310.743	379.485	471.918	462.482
	0.684765	317.265	385.303	495.523	485.774
	0.794644	320.574	371.355	493.372	501.634
	0.904535	319.121	382.322	455.376	462.248
	1.01457	314.36	354.491	398.293	381.511
	1.12474	313.277	352.737	368.051	327.536
	1.23493	314.377	345.522	358.565	334.741
	1.34147	303.416	354.107	334.142	343.798
	1.44865	309.807	347.643	333.993	348.744
	1.5553	306.647	344.19	327.797	354.956
	1.66186	305.972	348.346	330.537	353.882
	1.77209	305.055	336.792	322.6	352.089
	1.88188	305.15	331.746	321.638	350.782
	1.99157	303.13	324.797	325.34	353.881
	2.10126	304.861	310.892	330.168	353.242
	2.2112	307.471	300.026	344.319	350.662
	2.3216	304.249	305.516	350.864	349.079
	2.43158	300.088	304.034	357.861	350.784
	2.54134	303.971	300.538	352.938	348.423
	2.65113	303.962	307.498	352.698	347.742
	2.76092	304.463	305.142	350.124	344.935
	2.87073	310.423	303.121	355.518	347.84
	2.98055	303.946	303.631	350.986	348.706
	3.09048	305.898	300.837	351.114	342.707
	3.20019	300.941	298.195	352.252	347.661
	3.31026	302.229	298.697	348.522	350.124
	3.4202	299.569	300.296	355.593	345.435
	3.53016	303.747	299.452	345.638	350.685
	3.64009	299.159	298.584	354.388	344.72
	3.75001	306.353	301.38	345.619	351.935
	3.86009	303.507	295.79	354.995	345.413
	3.96988	301.101	299.447	346.967	352.645
	4.07981	305.756	291.8	343.646	348.638
	4.18988	308.503	291.192	347.87	350.651
	4.29986	306.385	291.578	349.447	352.296
	4.40988	305.717	289.865	346.997	347.621
	4.51972	306.526	290.688	343.738	348.094
	4.62971	306.543	290.506	344.615	351.117
	4.73974	306.24	291.282	339.72	351.462
	4.84964	306.683	290.669	337.553	352.449
	4.95965	306.514	290.222	336.854	350.967
	5.06953	306.163	292.274	336.992	349.199
	5.17948	306.336	293.863	337.648	349.303
	5.28949	306.362	295.468	334.442	346.629
	5.39949	306.288	296.099	331.098	348.69
	5.50963	304.588	298.504	327.634	345.125
	5.61941	303.682	301.13	325.12	351.703
	5.72944	300.85	302.942	320.702	351.745
	5.83958	299.832	306.508	321.958	351.039
	5.94975	298.65	310.592	321.822	356.856
	6.05968	297.643	311.46	316.009	355.205
	6.16967	298.753	316.043	314.58	360.987
	6.27974	298.831	315.145	320.314	361.354
	6.38969	297.833	317.274	327.128	361.105
	6.49981	297.17	319.967	321.058	360.963
	6.60987	298.746	320.92	325.448	365.074
	6.72019	298.008	315.98	325.684	366.698
	6.83023	297.323	317.019	327.719	372.719
	6.94028	294.789	314.153	327.16	371.725
	7.05046	292.136	311.017	326.463	372.718
	7.16065	288.834	310.079	331.369	377.06
	7.27088	283.596	308.835	338.143	379.125
	7.38102	277.844	305.527	350.501	380.968
	7.49102	273.892	303.767	360.082	384.887
	7.60123	271.637	304.783	365.662	387.35
	7.71144	268.247	308.946	364.193	385.917
	7.82164	264.437	310.849	358.43	384.937
	7.9318	262.231	312.973	355.245	383.702
