# Supplementary material for: Sulfur sequestration promotes multicellularity during nutrient limitation
Source: Nature. 2021 Feb 24;591(7850):471–6. doi: 10.1038/s41586-021-03270-3 (PMC7969356; doi:10.1038/s41586-021-03270-3)
Supplement: Supplementary file 10 — Source Data Extended Data Fig. 5 [file 41586_2021_3270_MOESM10_ESM.xlsx]

## Sheet: Extended Data Figure 5b - c
Extended Data Fig. 5b	Cystine-FITC MFI (fold over control)
	Vegetative	Starved	Vegetative	Starved
	1	1.72906	0.802956	2.19704
	1	1.9233	1.07965	2.42773
	1	1.84185	0.922141	2.31873
Extended Data Fig. 5c	Cystine-FITC MFI (fold over control)
	Vegetative			Starved
	Vehicle	Erastin	SAS	Vehicle	Erastin	SAS
	1	0.397917	0.583333	1.88958	1.1	1.14167
	1	0.374233	0.531697	1.82413	1.03681	1.10634
	1	0.395833	0.577083	1.72292	1.34167	1.19792
