# Supplementary material for: Sulfur sequestration promotes multicellularity during nutrient limitation
Source: Nature. 2021 Feb 24;591(7850):471–6. doi: 10.1038/s41586-021-03270-3 (PMC7969356; doi:10.1038/s41586-021-03270-3)
Supplement: Supplementary file 11 — Source Data Extended Data Fig. 6 [file 41586_2021_3270_MOESM11_ESM.xlsx]

## Sheet: Extended Data Figure 6a - b
Extended Data Fig. 6a	GSH Total pool			GSSG Total pool			Cysteine Total pool			Glutamate Total pool			Glycine Total pool
	Starved	Starved + EAA		Starved	Starved + EAA		Starved	Starved + EAA		Starved	Starved + EAA		Starved	Starved + EAA
	1.77962e+07	1.97094e+07		331443	272602		0	16506.1		9.61152e+06	1.32561e+07		38567.6	152952
	1.17437e+07	2.11781e+07		212648	323647		0	17305.1		7.6886e+06	1.56023e+07		24340.9	162141
	7.04817e+06	1.77919e+07		140239	311596		0	2364.6		2.15359e+06	8.00639e+06		9325.73	92872.9
Extended Data Fig. 6b	% Fractional contribution GSSG			% Fractional contribution GSH			% Fractional contribution Cysteinylglycine			% Fractional contribution Cystathionine			% Fractional contribution Glutamic acid			% Fractional contribution Pyroglutamic acid
	Vegetative + AA	Starved + AA		Vegetative + AA	Starved + AA		Vegetative + AA	Starved + AA		Vegetative + AA	Starved + AA		Vegetative + AA	Starved + AA		Vegetative + AA	Starved + AA
	16.3802	29.8672		3.22031	3.96396		8.39988	10.0167		3.80493	22.4711		7.35161	3.83749		33.237	42.9646
	15.6522	28.4803		3.62693	3.52373		4.54307	12.5		3.67945	13.233		8.63751	3.54808		29.7269	41.6289
	14.7144	27.5764		2.63488	2.67728		5.04842	31.3752		3.67486	21.3515		9.92793	0.503058		28.0389	38.8502

## Sheet: Extended Data Figure 6c - d
Extended Data Fig. 6c	% isotope label								Extended Data Fig. 6d	% Fractional contribution GSSG
	Number of labelled carbons and nitrogens	Vegetative + glucose			Starved + glucose					Vegetative + glucose	Starved + glucose
	0	63.7351	64.8859	64.4133	43.8755	49.6505	51.8277			3.13967	7.03699
	1	21.3997	20.505	19.8209	20.9497	18.4196	20.2289			3.10404	6.75211
	2	10.9092	10.7473	10.6713	15.1672	14.589	14.5091			3.44402	5.04763
	3	2.69555	2.71488	3.02116	8.0026	8.50925	7.19014
	4	0.467365	0.200264	0.430901	5.98002	3.06735	3.58798
	5	0.125336	0	0.109734	2.38855	2.73205	1.53948
	6	0	0	0.137137	0.800999	0	0.468033
	7	0	0	0.0885886	0.532313	0.413603	0
	8	0	0	0.20672	0.378257	0	0
	9	0	0	0.282005	0.458495	0	0
	10	0	0	0	0	0.330016	0
	11	0	0	0	0	0	0
	12	0	0.0956784	0	0	0	0
	13	0.28612	0.467124	0	0	0	0.206251
	14	0	0.295463	0.468668	0	0.57364	0
	15	0	0	0	0.475881	0	0
	16	0	0	0	0	0	0
	17	0	0	0	0.413945	0	0
	18	0.0655957	0	0.133134	0.576596	1.04464	0.442382
	19	0.193535	0	0.0834973	0	0.670301	0
	20	0.122525	0.0883449	0.132956	0	0	0
