# Supplementary material for: Sulfur sequestration promotes multicellularity during nutrient limitation
Source: Nature. 2021 Feb 24;591(7850):471–6. doi: 10.1038/s41586-021-03270-3 (PMC7969356; doi:10.1038/s41586-021-03270-3)
Supplement: Supplementary file 12 — Source Data Extended Data Fig. 7 [file 41586_2021_3270_MOESM12_ESM.xlsx]

## Sheet: Extended Data Figure 7a - e
Extended Data Fig. 7a	GSH/1e5 cells (μM)
	0.5	4	8
	2.20979	2.39357	0.73978
	2.26854	1.9891	0.739989
	1.4609	1.90758	0.671773
Extended Data Fig. 7b	GSSG/1e5 cells (μM)
	0.5	4	8
	0.0557833	0.463409	2.03452
	0.162938		2.62545
	0.226176	0.301722	2.14219
Extended Data Fig. 7c	GSH + GSSG/1e5 cells (μM)
	0.5	4	8
	2.26557	2.85698	2.7743
	2.43148	2.01503	3.36543
	1.68708	2.20931	2.81396
Extended Data Fig. 7d	GSSG/GSH
	0.5	4	8
	0.0252438	0.193606	2.75016
	0.0718248		3.54795
	0.154819	0.15817	3.18886
Extended Data Fig. 7e	Eh (mV)
	0.5	4	8
	-778.896	-530.118	-43.611
	-649.33	-849.515	-11.2734
	-495.781	-526.967	-12.5436

## Sheet: Extended Data Figure 7f
Extended Data Fig. 7f	PC2 (13% of variance)
		PC1 (75%)	0.5 h vegetative	8 h vegetative	0.5 h starved	8 h starved	0.5 h veg + GSH	8 h veg + GSH	0.5 h starved + GSH	8 h starved + GSH
	30d_1	-11.9636			-5.4768
	30d_2	-19.4718			-1.65617
	30d_3	-17.5602			-5.5358
	30dg_1	-20.8936							-17.6467
	30dg_2	-25.9323							-16.4122
	30dg_3	-25.4583							-17.3764
	30v_1	-18.906	-1.28026
	30v_2	-18.4593	-0.860338
	30v_3	-25.1172	-5.70843
	30vg_1	-18.399					-35.3074
	30vg_2	-25.0985					-34.2251
	30vg_3	-23.3532					-37.8572
	8d_1	121.158				-7.13107
	8d_2	124.352				-2.59331
	8d_3	124.276				-3.95804
	8dg_1	-2.44124								25.1624
	8dg_2	-2.7995								27.4987
	8dg_3	-2.79995								26.6236
	8v_1	-22.244		22.5189
	8v_2	-19.1638		16.2436
	8v_3	-21.1622		18.2629
	8vg_1	-16.9896						18.6944
	8vg_2	-15.7015						18.8666
	8vg_3	-15.871						19.154

## Sheet: Extended Data Figure 7g
Extended Data Fig. 7g	Methionine Normalized Peak Area
	Time (h)	Normalized Peak Area
	0.5	12126.8
	1	17416.8
	1.5	8817.15
	2	10046.5
	2.5	12879.5
	3	12384.1
	3.5	10986.3
	4	8243.78
	4.5	6631.85
	5	9917.88
	5.5	5189.53
	6	8528.38
