# Supplementary material for: Sulfur sequestration promotes multicellularity during nutrient limitation
Source: Nature. 2021 Feb 24;591(7850):471–6. doi: 10.1038/s41586-021-03270-3 (PMC7969356; doi:10.1038/s41586-021-03270-3)
Supplement: Supplementary file 13 — Source Data Extended Data Fig. 8 [file 41586_2021_3270_MOESM13_ESM.xlsx]

## Sheet: Extended Data Figure 8b - e
Extended Data Fig. 8b	JC-1 red/green fluorescence
	Starved	150 μM BHAM	1.5 mM BHAM
	1.85248	1.91108	1.71223
	1.94978	2.13767	1.86801
	1.88688	1.98558	1.80505
Extended Data Fig. 8c	MitoSOX MFI (fold over control)
	Vegetative	150 μM BHAM	1.5 mM BHAM	Starved	150 μM BHAM	1.5 mM BHAM
	1	0.938395	1.12178	1.39112	1.31232	1.26218
	1	0.926702	1.09686	1.50785	1.29319	1.40052
	1	0.907692	1.06538	1.53462	1.74231	1.43462
Extended Data Fig. 8d	CellROX MFI (fold over control)
	Vegetative	150 μM BHAM	1.5 mM BHAM	Starved	150 μM BHAM	1.5 mM BHAM
	1	1.08357	1.7883	3.2876	3.31685	2.91992
	1	1.2107	1.94047	3.17124	3.25351	2.7592
	1	1.01411	1.7152	2.873	3.07826	2.66838
Extended Data Fig. 8e	XTT A450
	Vegetative			Starved
	0.5 h	4 h	8 h	0.5 h	4 h	8 h
	0.0906667	0.0913333	0.048	0.105	0.214	0.184
	0.164	0.179333	0.076	0.132	0.210333	0.215
