# Supplementary material for: Sulfur sequestration promotes multicellularity during nutrient limitation
Source: Nature. 2021 Feb 24;591(7850):471–6. doi: 10.1038/s41586-021-03270-3 (PMC7969356; doi:10.1038/s41586-021-03270-3)
Supplement: Supplementary file 14 — Source Data Extended Data Fig. 9 [file 41586_2021_3270_MOESM14_ESM.xlsx]

## Sheet: Extended Data Figure 9a - d
Extended Data Fig. 9a	GSH/1e5 cells (μM)
	Starved			Cysteine
	0.5	4	8	0.5	4	8
	1.6644	1.73623	1.33632	2.54426	2.88083	2.35205
	1.72074	1.46761	0.946488	2.25513	2.35834	1.86443
	1.74139	1.44312	0.995924	1.96644	2.53868	2.34462
Extended Data Fig. 9b	GSSG/1e5 cells (μM)
	Starved			Cysteine
	0.5	4	8	0.5	4	8
	0.431919	0.604862	0.811881		0.922737	1.22212
	0.164463	0.78521	1.26909	0.371625	1.04143	1.20099
	0.233791	0.525644	1.19201	0.334435	0.822747	1.25581
Extended Data Fig. 9c	GSH + GSSG/1e5 cells (μM)
	Starved			Cysteine
	0.5	4	8	0.5	4	8
	2.09631	2.34109	2.1482	2.37203	3.80356	3.57417
	1.8852	2.25282	2.21558	2.62676	3.39976	3.06543
	1.97518	1.96876	2.18793	2.30087	3.36143	3.60043
Extended Data Fig. 9d	GSSG/GSH
	Starved			Cysteine
	0.5	4	8	0.5	4	8
	0.259505	0.348376	0.607549	-0.0676914	0.320303	0.519596
	0.0955766	0.535025	1.34084	0.164791	0.441595	0.644159
	0.134256	0.364241	1.19688	0.170071	0.324084	0.535615
			2.78431			0.441576
			3.6853			0.774759
