# Supplementary material for: Sulfur sequestration promotes multicellularity during nutrient limitation
Source: Nature. 2021 Feb 24;591(7850):471–6. doi: 10.1038/s41586-021-03270-3 (PMC7969356; doi:10.1038/s41586-021-03270-3)
Supplement: Supplementary file 15 — Source Data Extended Data Fig. 10 [file 41586_2021_3270_MOESM15_ESM.xlsx]

## Sheet: Extended Data Figure 10a
Extended Data Fig. 10a	Proteomics pathway analysis
	KEGG term	Metabolic pathways	Biosynthesis secondary metabolites	Biosynthesis of antibiotics	Steroid biosynthesis	Aminoacyl-tRNA biosynthesis	Thiamine metabolism	Porphyrin & chlorophyll metabolism	Oxidative phosphorylation	Citrate cycle	Sulfur metabolism	Proteasome
	-log10FDR	11.9	7.68	5.35	4.61	3.01	2.41	1.59	1.44	1.35	1.35	23.4

## Sheet: Extended Data Figure 10b
Extended Data Fig. 10b	Volcano plot of proteomics data
	log2Ratio	-logQ
	-8.33748	5.36
	-7.07087	1.74
	-6.82357	3.16
	-6.37143	2.71
	-6.33052	13.3
	-5.80304	18.1
	-5.74739	1.93
	-5.71151	10.3
	-5.67342	5.21
	-5.56179	6.89
	-5.52051	13.3
	-5.43838	3.27
	-5.38161	2.5
	-5.36532	3.52
	-5.32787	1.52
	-5.31624	3.49
	-5.14446	1.73
	-5.14404	16.4
	-5.03849	1.44
	-4.96216	1.37
	-4.92651	7.73
	-4.77354	2.59
	-4.59795	2.13
	-4.55491	1.81
	-4.52892	3.2
	-4.49069	4.36
	-4.43457	27.8
	-4.41703	2.42
	-4.41483	16.3
	-4.40731	5.87
	-4.33917	24.3
	-4.24808	2.39
	-4.24486	5.62
	-4.20061	3.7
	-4.15877	1.86
	-4.13963	2.28
	-4.11442	4.49
	-4.08072	1.9
	-4.04106	2.28
	-4.03727	16
	-3.93711	1.73
	-3.91529	4.4
	-3.89374	10.6
	-3.88699	2.12
	-3.8187	1.7
	-3.75775	1.62
	-3.69071	5.41
	-3.68536	4.15
	-3.60835	23.6
	-3.58945	2.65
	-3.58531	10.1
	-3.5808	1.69
	-3.53734	8.75
	-3.53582	7.66
	-3.51908	2.68
	-3.44672	1.44
	-3.43245	6.89
	-3.40521	1.37
	-3.36511	30.1
	-3.33744	16
	-3.31027	2.98
	-3.21735	1.32
	-3.15822	26.4
	-3.14652	1.78
	-2.95105	6.88
	-2.89983	2.07
	-2.89621	6.43
	-2.82084	9
	-2.80836	4.29
	-2.79284	1.96
	-2.76139	1.33
	-2.7372	2.98
	-2.72148	3.16
	-2.68779	11
	-2.68667	1.99
	-2.6479	4.57
	-2.64077	2.56
	-2.6108	2.43
	-2.57572	14
	-2.5227	3.67
	-2.46445	4.36
	-2.43814	1.5
	-2.43134	6.39
	-2.4181	3.42
	-2.41586	5.51
	-2.4078	3.04
	-2.36879	2.22
	-2.36232	5.72
	-2.35177	2.48
	-2.34583	4.86
	-2.33775	4.48
	-2.28521	10.5
	-2.28232	2.95
	-2.25221	1.85
	-2.22885	1.7
	-2.22614	2.07
	-2.19271	1.69
	-2.18852	1.55
	-2.17355	2.07
	-2.16665	1.83
	-2.1589	1.7
	-2.14689	14.1
	-2.12364	1.69
	-2.10713	4.86
	-2.10463	2.29
	-2.08963	3.68
	-2.03312	10.2
	-1.93854	1.38
	-1.93768	3.08
	-1.92678	2.92
	-1.89346	18
	-1.89176	13.1
	-1.86582	2.05
	-1.84888	10.9
	-1.84704	2.36
	-1.81962	14.1
	-1.81335	5.35
	-1.81325	24.5
	-1.80114	2.17
	-1.7948	3.27
	-1.78826	2.32
	-1.76609	2.01
	-1.76427	2.31
	-1.7642	19.3
	-1.76035	3.25
	-1.7441	7.31
	-1.74207	4.94
	-1.74176	2.94
	-1.73575	3.14
	-1.72904	2.43
	-1.71782	1.42
	-1.70608	4.03
	-1.70227	1.68
	-1.69856	9.78
	-1.69532	3.84
	-1.67515	4.91
	-1.66541	2.58
	-1.66464	1.42
	-1.65511	3.09
	-1.64234	5.9
	-1.63947	2.71
	-1.6394	1.5
	-1.63867	7.42
	-1.61712	13.9
	-1.61374	17.2
	-1.60847	5.12
	-1.60426	1.36
	-1.5938	3.37
	-1.58818	5.4
	-1.55816	1.37
	-1.55613	3.03
	-1.54453	14.8
	-1.54438	1.75
	-1.52555	5.07
	-1.51098	4.73
	-1.51051	3.24
	-1.50697	2.99
	-1.49427	1.44
	-1.48087	3.46
	-1.46799	8.53
	-1.46375	34
	-1.45159	3.75
	-1.45041	2.18
	-1.44879	2.09
	-1.44079	2.97
	-1.43253	1.63
	-1.42073	16.5
	-1.41244	3.92
	-1.40952	2.56
	-1.40819	3.65
	-1.40799	8.14
	-1.40442	1.52
	-1.39929	4.86
	-1.38825	2.18
	-1.37311	14.8
	-1.37238	13.3
	-1.37233	2.66
	-1.37193	3.75
	-1.35732	5.37
	-1.35112	11.3
	-1.34025	4.51
	-1.33009	3.86
	-1.31941	1.49
	-1.31236	4.78
	-1.30969	1.54
	-1.30314	3.23
	-1.29976	2.85
	-1.29881	3.02
	-1.29852	8.73
	-1.29811	3.9
	-1.29594	2.07
	-1.29452	1.79
	-1.28379	3.68
	-1.28056	3.68
	-1.27566	3.85
	-1.2718	6.73
	-1.26845	3.48
	-1.24168	1.59
	-1.24167	2.23
	-1.2363	2.68
	-1.22683	1.77
	-1.22661	1.88
	-1.22062	1.44
	-1.21937	25.6
	-1.21376	1.33
	-1.20792	1.34
	-1.2027	2.59
	-1.19999	1.36
	-1.19175	6.3
	-1.18699	4.24
	-1.18585	1.36
	-1.18322	1.9
	-1.18146	5.97
	-1.17947	2.05
	-1.16482	2.42
	-1.16032	1.46
	-1.1482	18.1
	-1.14085	3.8
	-1.13973	4.97
	-1.13839	3.72
	-1.13131	12.1
	-1.13121	1.74
	-1.1294	5.73
	-1.12802	8.26
	-1.12499	2.1
	-1.12454	8.78
	-1.11918	1.74
	-1.11323	1.93
	-1.11022	2.98
	-1.10942	1.51
	-1.10777	1.8
	-1.10625	2.34
	-1.09982	10.1
	-1.09842	1.88
	-1.09738	8.01
	-1.0968	1.36
	-1.0951	13.5
	-1.0875	1.53
	-1.08463	13.3
	-1.08106	2.01
	-1.07434	9.23
	-1.07398	1.53
	-1.07301	1.39
	-1.06863	3.99
	-1.0668	3.86
	-1.06661	1.84
	-1.0608	2.57
	-1.06035	2.82
	-1.05909	3.86
	-1.05615	4.43
	-1.05554	7.93
	-1.05388	32.7
	-1.05295	16.3
	-1.05101	2.97
	-1.0491	3.88
	-1.04567	1.33
	-1.0383	2.29
	-1.0372	5.34
	-1.036	3.53
	-1.03175	5.23
	-1.0289	2.66
	-1.0268	5.39
	-1.02601	12.1
	-1.02214	2.31
	-1.01983	2.28
	-1.01509	23.2
	-1.01081	2.62
	-1.00658	5.02
	-1.00452	3.4
	-1.00397	4.45
	-1.00359	2.05
	-0.997415	1.39
	-0.997193	7.82
	-0.996712	2.05
	-0.994806	12.8
	-0.989788	1.64
	-0.989145	6.15
	-0.985878	4.74
	-0.978598	6.11
	-0.976899	12.1
	-0.976364	2.95
	-0.976059	1.35
	-0.97595	2.96
	-0.973784	6.98
	-0.973188	21.8
	-0.971923	4.46
	-0.970524	2.63
	-0.968852	2.98
	-0.968453	1.54
	-0.962534	1.34
	-0.960289	3.61
	-0.960029	1.58
	-0.958196	2.69
	-0.953869	1.88
	-0.950147	8.42
	-0.949308	16.6
	-0.946842	1.42
	-0.943557	1.84
	-0.942859	2.13
	-0.939343	8.53
	-0.93819	9.73
	-0.937411	2.57
	-0.935121	1.75
	-0.934665	3.33
	-0.928539	11.3
	-0.927148	2.68
	-0.922842	1.66
	-0.922005	1.4
	-0.918442	7.92
	-0.914677	2.95
	-0.909496	8.57
	-0.903236	1.72
	-0.902895	2.21
	-0.902703	2.18
	-0.901358	4.68
	-0.900805	4
	-0.89626	3.93
	-0.892918	1.64
	-0.891254	1.48
	-0.883603	5.6
	-0.872973	1.96
	-0.867581	2
	-0.86671	4.29
	-0.866643	2.55
	-0.864852	1.4
	-0.855283	4.2
	-0.852099	2.15
	-0.85206	1.37
	-0.851993	25.2
	-0.849744	5.45
	-0.848075	4.24
	-0.84794	2.14
	-0.846873	6.91
	-0.845633	1.33
	-0.845306	3.23
	-0.843126	1.3
	-0.842846	2.25
	-0.84182	8.07
	-0.841638	5.14
	-0.840077	4.61
	-0.835413	1.58
	-0.83528	1.38
	-0.835239	1.54
	-0.83097	5.12
	-0.82995	2.04
	-0.829936	4.45
	-0.824759	6.19
	-0.824712	13.7
	-0.821878	4.38
	-0.820449	2.33
	-0.819275	16.9
	-0.819184	20.1
	-0.812353	6.96
	-0.811294	1.63
	-0.805723	2.8
	-0.800537	2.25
	-0.797053	3.07
	-0.796888	18.1
	-0.795874	5.18
	-0.791757	1.32
	-0.791059	2.18
	-0.788434	1.88
	-0.787179	1.77
	-0.786733	1.55
	-0.784619	1.78
	-0.784614	2.35
	-0.784425	1.66
	-0.781992	4.27
	-0.777833	2.18
	-0.77749	1.45
	-0.777471	1.58
	-0.772979	2.86
	-0.771081	1.97
	-0.769518	7.42
	-0.769221	5.2
	-0.760397	1.61
	-0.75983	3.27
	-0.759641	3.16
	-0.759098	2.66
	-0.758001	8.66
	-0.752656	1.92
	-0.751801	11
	-0.751686	15.1
	-0.750926	1.32
	-0.750886	2.19
	-0.748982	1.43
	-0.747906	10.3
	-0.747642	2.85
	-0.74722	41.3
	-0.744723	5.9
	-0.743208	5.34
	-0.741564	7.94
	-0.737838	3.7
	-0.736229	3.27
	-0.735629	13
	-0.735551	9.41
	-0.735346	3.8
	-0.733242	1.96
	-0.729754	2.56
	-0.725656	5.62
	-0.725434	1.86
	-0.724011	3.14
	-0.722697	1.65
	-0.720392	2.08
	-0.719201	2.34
	-0.719091	1.93
	-0.717664	1.76
	-0.716703	1.83
	-0.716308	3.46
	-0.713373	1.42
	-0.712804	14
	-0.712771	1.33
	-0.710205	3.94
	-0.708673	1.65
	-0.705664	1.38
	-0.705632	2.8
	-0.703862	5.91
	-0.703621	4.51
	-0.700319	3.38
	-0.695476	1.71
	-0.692132	4.89
	-0.691899	3.46
	-0.690568	2.04
	-0.682734	3.32
	-0.682702	12.6
	-0.679187	1.92
	-0.677213	5.52
	-0.677058	2.89
	-0.674513	8.17
	-0.671323	2.17
	-0.669916	11.7
	-0.663658	1.35
	-0.661923	1.53
	-0.66042	4.81
	-0.657486	2.49
	-0.656074	2.19
	-0.654017	6.3
	-0.653008	5.29
	-0.650644	8.64
	-0.650563	1.76
	-0.650016	3.35
	-0.649308	4.45
	-0.649293	4.59
	-0.648625	8.27
	-0.647746	4.43
	-0.645761	2.53
	-0.645454	2.64
	-0.642657	1.44
	-0.642443	2.31
	-0.64151	3.94
	-0.640031	3.18
	-0.639642	6.8
	-0.637952	5.98
	-0.636342	2.92
	-0.635729	2.23
	-0.634991	9.9
	-0.632998	3.03
	-0.630969	2.2
	-0.630884	2.05
	-0.62854	3.16
	-0.628203	1.86
	-0.62775	2.43
	-0.626494	7.13
	-0.624921	1.62
	-0.622895	5.88
	-0.622762	2.18
	-0.622584	9.31
	-0.621019	1.65
	-0.620439	1.36
	-0.62006	9.16
	-0.618361	1.31
	-0.616655	1.91
	-0.616083	2.86
	-0.615973	1.67
	-0.615638	2.22
	-0.613872	1.44
	-0.613862	1.51
	-0.613555	3.11
	-0.613143	2.65
	-0.611894	11.9
	-0.611791	6.42
	-0.611562	1.58
	-0.609731	5.78
	-0.608528	3.22
	-0.608012	2.64
	-0.607148	3.02
	-0.607123	2.43
	-0.607047	3.23
	-0.604544	4.97
	-0.602821	6.2
	-0.599746	2.03
	-0.598826	1.49
	-0.596733	26.3
	-0.595754	2.12
	-0.592949	3.72
	-0.586668	5.47
	-0.585837	1.39
	-0.585547	1.83
	-0.583178	2.55
	-0.581469	1.41
	0.580995	2.91
	0.58123	1.35
	0.582093	1.52
	0.582336	1.99
	0.583478	1.54
	0.584255	1.59
	0.584661	2.88
	0.584983	13.3
	0.585664	4.93
	0.586086	1.52
	0.586533	3.95
	0.589729	1.91
	0.589935	5.16
	0.589936	2.7
	0.590503	2.45
	0.590504	2.39
	0.590781	1.42
	0.592305	4.36
	0.594783	1.52
	0.594989	1.42
	0.595993	3.16
	0.596037	5.7
	0.59619	2.36
	0.596899	4.95
	0.597079	1.71
	0.59839	1.84
	0.598801	1.77
	0.598829	2.03
	0.599926	4.43
	0.601279	1.62
	0.601374	4.95
	0.603044	1.99
	0.603866	2.98
	0.604393	6.04
	0.606108	2.45
	0.606145	1.48
	0.606611	4.99
	0.606661	1.35
	0.607125	6.6
	0.609011	6.9
	0.609343	1.78
	0.610301	1.86
	0.611249	2.77
	0.611694	5.52
	0.613871	4.52
	0.613903	4.54
	0.615081	2.19
	0.617474	7.28
	0.618791	6.53
	0.619198	1.71
	0.619608	4.33
	0.621456	2.17
	0.62276	2.22
	0.624703	1.72
	0.625208	2.11
	0.626398	2.52
	0.629097	2.57
	0.629495	2.4
	0.630481	7.98
	0.630518	2
	0.632392	3.11
	0.63319	3.66
	0.634176	1.53
	0.634729	1.48
	0.635531	2.62
	0.635857	1.79
	0.636078	7.85
	0.637502	3.84
	0.638323	3.32
	0.639828	2.63
	0.641911	2.62
	0.641918	3.52
	0.643895	2.13
	0.644808	1.89
	0.644825	11.5
	0.645191	5.13
	0.645363	7.25
	0.647731	1.53
	0.648066	2.8
	0.650699	2.73
	0.651158	5.73
	0.652115	13.3
	0.652554	9.53
	0.653801	1.31
	0.654626	1.39
	0.65481	1.42
	0.65827	2.01
	0.658545	1.88
	0.659562	1.93
	0.660861	2.19
	0.662179	2.22
	0.662188	3.56
	0.662689	3.25
	0.663186	1.5
	0.663339	3.6
	0.663632	7.28
	0.663762	1.77
	0.667178	1.34
	0.670545	5.57
	0.670679	4.05
	0.670738	3
	0.671964	2.33
	0.672623	2.08
	0.67494	4.14
	0.67554	8.88
	0.676501	5.59
	0.676674	1.75
	0.6769	2.42
	0.681961	1.38
	0.682602	7.77
	0.683376	5.95
	0.683834	1.95
	0.684304	6.45
	0.684391	1.65
	0.684473	1.45
	0.685237	6.71
	0.685294	2.48
	0.687189	1.61
	0.687394	3.63
	0.687444	1.91
	0.688191	5.14
	0.688832	2.13
	0.689392	3.45
	0.691387	3.13
	0.692285	3.64
	0.692565	2.1
	0.693726	2.12
	0.693993	2.09
	0.694733	3.57
	0.696675	2.16
	0.698537	4.62
	0.699792	8.3
	0.70052	1.73
	0.701997	2.14
	0.703798	3.13
	0.704278	1.42
	0.707683	9.07
	0.70844	2.58
	0.709539	19.1
	0.710759	4.5
	0.71077	8.14
	0.712917	1.62
	0.716614	2.89
	0.717645	8.8
	0.717973	3.02
	0.720969	1.67
	0.721277	3.86
	0.72185	5.92
	0.722476	6.27
	0.723084	12.7
	0.723686	1.6
	0.723893	1.48
	0.725325	8.68
	0.726356	2.06
	0.726424	3.96
	0.727821	4.38
	0.728682	1.99
	0.729717	5.19
	0.734236	1.96
	0.735483	2.79
	0.735943	2.86
	0.736474	4.78
	0.737296	3.85
	0.741993	1.73
	0.742706	2.15
	0.744536	2.61
	0.74571	1.65
	0.746527	8
	0.747806	1.38
	0.748166	4.06
	0.748526	5.11
	0.753815	16.7
	0.754561	2.06
	0.75485	2.38
	0.755908	3.19
	0.756304	2.13
	0.757155	1.31
	0.758163	4.41
	0.758937	11.3
	0.760399	5.35
	0.76106	4.87
	0.763152	2.58
	0.767736	3.07
	0.769286	1.44
	0.771017	1.31
	0.771756	1.36
	0.772357	2.33
	0.772476	1.88
	0.77378	14
	0.77386	7.81
	0.773975	1.48
	0.774003	7.74
	0.775998	1.7
	0.778395	3.66
	0.77961	1.36
	0.785227	4.29
	0.785495	1.96
	0.786611	20.8
	0.789213	4.94
	0.789444	4.48
	0.790955	3.4
	0.791212	2.81
	0.791309	1.37
	0.791635	1.92
	0.793517	1.48
	0.794582	2.97
	0.795436	9.07
	0.797424	1.44
	0.80008	3.06
	0.800154	4.38
	0.805415	2.2
	0.806727	4.81
	0.80774	3.99
	0.810755	4.8
	0.810952	1.49
	0.811467	1.5
	0.811598	2.01
	0.814719	8.24
	0.815645	3.46
	0.816713	2.79
	0.820147	1.3
	0.821615	1.39
	0.826778	1.56
	0.827985	1.6
	0.829633	1.42
	0.829786	2.44
	0.831799	1.3
	0.831916	7.68
	0.832431	3.47
	0.832903	7.4
	0.835364	3.18
	0.83913	8.64
	0.840087	2.09
	0.84221	1.81
	0.842449	1.96
	0.844512	2.46
	0.849597	1.64
	0.849856	4.83
	0.851553	4.06
	0.851998	3.77
	0.854728	1.41
	0.855945	1.58
	0.856605	2.4
	0.86089	5.03
	0.862056	9.76
	0.863238	8.15
	0.865358	1.69
	0.867154	2.39
	0.868252	7.35
	0.869983	1.72
	0.872044	1.4
	0.872971	2.23
	0.873084	1.82
	0.874073	1.66
	0.874154	7.34
	0.876987	2.47
	0.878834	2.64
	0.879693	3.09
	0.879746	1.5
	0.880162	3.43
	0.880914	1.85
	0.881293	2.52
	0.881414	3.8
	0.883922	5.81
	0.885466	2.75
	0.886326	15.8
	0.886639	1.97
	0.890643	18.6
	0.891108	1.56
	0.892296	8.04
	0.894083	5.07
	0.894896	2.08
	0.89777	8.31
	0.898937	4.04
	0.899677	1.7
	0.905655	8.95
	0.905972	2.66
	0.907677	1.74
	0.907804	5.48
	0.916479	1.92
	0.917858	4.62
	0.918968	1.99
	0.919233	1.79
	0.923353	1.74
	0.923719	2.51
	0.92658	5.59
	0.927373	5.18
	0.928658	3.19
	0.928693	3.65
	0.929377	2.34
	0.931314	5.37
	0.932167	2.68
	0.932524	2.21
	0.93542	2.04
	0.935986	1.89
	0.936517	1.34
	0.938117	3.95
	0.941176	4.85
	0.944055	3.27
	0.947509	2.05
	0.949334	4.33
	0.949609	2.61
	0.950261	4.32
	0.960131	9.28
	0.960717	8.53
	0.967873	11.3
	0.970669	4.86
	0.971498	2.15
	0.973197	2.15
	0.974479	5.18
	0.975684	6.22
	0.983179	3.31
	0.984006	3.65
	0.98415	2.04
	0.984455	3.94
	0.987334	3.23
	0.987605	7.31
	0.993128	4.54
	0.995265	5.16
	0.995377	13.7
	0.997952	1.33
	0.999395	2.21
	1.00251	6.13
	1.00251	2.89
	1.0028	8.12
	1.00448	4.33
	1.00766	2.04
	1.00781	3.32
	1.01087	1.49
	1.01207	1.67
	1.0123	1.31
	1.01386	1.63
	1.01404	3.61
	1.01577	2.08
	1.01726	1.63
	1.01754	3.22
	1.01933	1.54
	1.0195	2.02
	1.02027	4.11
	1.02182	1.31
	1.02859	3.37
	1.02956	1.67
	1.03058	10.4
	1.03525	1.31
	1.03722	2.45
	1.04248	1.49
	1.04304	1.54
	1.0496	2.06
	1.04981	1.77
	1.04997	11.9
	1.05136	8.76
	1.05823	2.49
	1.05865	1.32
	1.06269	3.36
	1.0672	10.4
	1.06858	5.02
	1.07324	13.9
	1.07397	2.06
	1.081	2.86
	1.0813	8.12
	1.08135	5.91
	1.08164	5.96
	1.08286	8.57
	1.08626	1.78
	1.08998	1.53
	1.09144	1.53
	1.09264	1.69
	1.09666	3.5
	1.09717	1.33
	1.09722	1.37
	1.0999	1.44
	1.10394	4.93
	1.10678	1.46
	1.11241	2.54
	1.11253	30
	1.11452	2.35
	1.11742	3.08
	1.12277	2.73
	1.12423	1.36
	1.12576	3.57
	1.12653	1.42
	1.12948	7.78
	1.13055	6.32
	1.13229	4.24
	1.1335	3.63
	1.13441	2.5
	1.13648	2.86
	1.13651	2.64
	1.1386	2.31
	1.13916	2.01
	1.13983	2.55
	1.14202	7.96
	1.14247	4.76
	1.14385	12.9
	1.14581	3.26
	1.14695	1.32
	1.14758	4
	1.14781	8.51
	1.14798	3.84
	1.15014	1.62
	1.15087	2.08
	1.15454	5.48
	1.15821	11.6
	1.15839	3.16
	1.15856	1.93
	1.15874	1.73
	1.159	1.74
	1.15928	2.03
	1.16512	5.62
	1.16693	9.12
	1.16912	2.29
	1.17263	2.27
	1.17386	1.43
	1.17409	5.46
	1.17772	6.14
	1.17849	7.34
	1.18187	2.36
	1.18425	4.44
	1.18716	7.56
	1.19132	9.73
	1.19295	3.91
	1.19405	2.44
	1.19674	7.6
	1.20453	2.35
	1.20455	2.13
	1.2061	3.59
	1.20748	1.53
	1.20959	16.4
	1.21821	2.17
	1.2187	3.69
	1.21989	16.6
	1.22201	2.5
	1.22609	4.46
	1.23308	2.51
	1.23916	1.35
	1.24123	3.56
	1.24341	1.57
	1.24418	20
	1.24501	2.83
	1.24503	2.54
	1.24633	3.18
	1.24813	4.35
	1.25026	6.7
	1.25193	3.01
	1.25238	1.54
	1.25448	8.44
	1.25804	1.41
	1.26196	3.82
	1.26304	3.78
	1.26397	3.69
	1.26597	5.08
	1.27924	2.03
	1.28798	1.71
	1.29164	9.75
	1.29212	1.93
	1.3017	11
	1.30457	11.2
	1.3111	1.33
	1.31334	4.05
	1.31439	3.99
	1.32182	1.9
	1.32432	7.42
	1.32452	2.79
	1.32906	3.8
	1.33714	8.62
	1.34454	25.7
	1.3446	1.47
	1.34476	1.44
	1.34544	3.7
	1.34763	7.23
	1.35017	1.83
	1.35351	1.5
	1.35482	25.2
	1.35998	3.8
	1.36521	2.43
	1.36599	4.06
	1.36764	2.52
	1.36834	2.16
	1.36938	1.54
	1.3736	9.31
	1.38085	2.2
	1.38592	11.7
	1.3925	4.11
	1.39385	3.22
	1.39861	8.95
	1.40242	1.42
	1.40479	2.79
	1.40609	1.73
	1.41391	3.49
	1.41417	10.5
	1.42338	2.58
	1.42592	1.39
	1.4264	24.5
	1.43483	5.33
	1.43786	1.48
	1.44041	27.9
	1.44234	2.14
	1.44258	4.69
	1.44367	2.5
	1.44423	1.47
	1.44623	19.3
	1.44624	15.6
	1.44888	8.12
	1.45473	1.69
	1.46446	1.51
	1.46923	13
	1.47135	30.7
	1.47837	3.83
	1.48135	1.89
	1.48794	14
	1.48879	2.34
	1.49007	1.92
	1.49463	3
	1.49916	1.33
	1.50221	7.29
	1.51717	19.1
	1.519	1.45
	1.52066	1.73
	1.52513	4.75
	1.52849	3.36
	1.5423	1.52
	1.57004	2.42
	1.58564	1.6
	1.60011	1.76
	1.6035	2.2
	1.60372	3.28
	1.61012	1.4
	1.6152	19.8
	1.63209	6.1
	1.63334	3.22
	1.64645	2.06
	1.64806	3.58
	1.64883	1.39
	1.65609	8.8
	1.66024	4.74
	1.67388	13.9
	1.67393	8.18
	1.67941	6.32
	1.68177	7.68
	1.68691	1.71
	1.68947	7.39
	1.69605	2.16
	1.69916	7.74
	1.70535	9.28
	1.70576	4.13
	1.70583	1.34
	1.70739	7.39
	1.7082	2.56
	1.7126	8.68
	1.71732	2.38
	1.71817	3.9
	1.72769	7.6
	1.73613	3.26
	1.73638	2.91
	1.73853	2.6
	1.73949	6.5
	1.74532	1.78
	1.76494	2.45
	1.76666	1.3
	1.77535	2.43
	1.78346	27.3
	1.79006	1.72
	1.79178	2.04
	1.79237	4.15
	1.79272	1.41
	1.79703	3.86
	1.80268	2.67
	1.81313	7.1
	1.81415	1.54
	1.82111	22
	1.82719	16.5
	1.82736	1.73
	1.83958	5.68
	1.84456	4.72
	1.85128	1.56
	1.85212	1.83
	1.85561	1.42
	1.8639	5.91
	1.87558	2.03
	1.87967	8.74
	1.88874	2.43
	1.89137	11.2
	1.89739	2.5
	1.89946	15.1
	1.90432	4.44
	1.91046	19.9
	1.92062	1.71
	1.94716	2.64
	1.96382	4.11
	1.96537	3
	1.96609	3.56
	1.96702	8.7
	1.9728	3.12
	1.99116	12.5
	1.99551	7.15
	2.00048	7.23
	2.05506	8.02
	2.06887	5.03
	2.0799	1.72
	2.10123	4.49
	2.10995	16.2
	2.11458	2.04
	2.13046	6.38
	2.13396	2.46
	2.13893	2
	2.15468	1.53
	2.19631	1.96
	2.19796	3.73
	2.21325	10.1
	2.22725	6.86
	2.23198	1.62
	2.24149	3.03
	2.25203	2.06
	2.2694	5.81
	2.27177	3.85
	2.27756	1.8
	2.29191	1.48
	2.30033	2.01
	2.31076	3.13
	2.32739	1.8
	2.33277	4.25
	2.3343	15
	2.33962	4.15
	2.3519	10.9
	2.36135	9.23
	2.38582	12.7
	2.40494	1.71
	2.46461	20.3
	2.47585	13.9
	2.47998	5.13
	2.55478	3.37
	2.57411	1.69
	2.58447	5.55
	2.60307	2.77
	2.6146	1.82
	2.61694	3.04
	2.69844	3.59
	2.70491	1.32
	2.76048	4.77
	2.76976	1.33
	2.77012	2.04
	2.78341	3.62
	2.79645	3.21
	2.82162	15.5
	2.84388	2.65
	2.89599	10.8
	2.92564	11
	2.93412	4.19
	2.93957	33.6
	2.9583	8.46
	3.01976	2.32
	3.07837	1.69
	3.0883	2.94
	3.08952	2.27
	3.09982	9.44
	3.10845	1.7
	3.11278	7.75
	3.14978	2.6
	3.29396	1.31
	3.29587	17.2
	3.30158	1.86
	3.38624	4.42
	3.78075	9
	3.80966	36.4
	3.86841	21.6
	3.94972	4
	3.96003	1.6
	4.17796	15.9
	4.21996	2.69
	4.29593	198
	4.8265	1.9
	5.13418	1.5
	5.44589	1.35
	5.63115	2.17
	5.66627	1.39

## Sheet: Extended Data Figure 10c - d
Extended Data Fig. 10c	Aconitase activity (mU/ml)
	Vegetative	Starved	Cys	GSH
	3.2725		2.67026	4.35267
	2.55699	2.21996	2.73103	3.00453
	2.51832	2.24758	2.34151	2.73932
	2.68683	2.2835	3.28908	3.82778
	3.37472	2.55423	3.21172	2.88298
Extended Data Fig. 10d	Relative aconitase activity (fold over vegetative)
	Vegetative	Starved	Cys	GSH
	1	0.693216		0.92012
	1	0.645275	0.840812	0.895964
	1	0.692645	1.02058
	1	0.819424	0.862128	0.984139

## Sheet: Extended Data Figure 10f
Extended Data Fig. 10f	OCR (pmoles/min)
	Time (minutes)	Starved		Cysteine
	1.59549	29.3233	30.1054	56.5401	51.6523
	8.17557	24.7147	26.3099	49.0696	43.1259
	14.7579	21.1916	23.6102	44.2526	37.0698
	21.4136	18.1028	18.1265	33.3382	27.7555
	28.001	16.5286	17.125	31.9316	24.9241
	34.5842	17.901	17.5559	29.5901	25.1081
	41.2399	109.235	102.612	127.212	133.498
	47.8339	111.736	106.178	132.988	136.519
	54.4253	118.744	118.837	137.539	146.152
	61.0886	10.5329	9.54337	19.4883	17.2181
	67.6869	12.1125	12.2883	22.2266	18.1671
	74.2827	12.6151	12.516	22.5004	18.1123
	80.9493	179.508	164.067	230.526	181.525
	87.5527	161.769	137.892	195.843	194.396
	94.1559	135.274	129.233	177.76	186.207

## Sheet: Extended Data Figure 10g - i
Extended Data Fig. 10g	Fold OCR
	Vegetative	Starved	Cys
	1	0.33	0.5
	1	0.48	0.58
	1	0.56	0.82
	1	0.8	0.93
Extended Data Fig. 10h	Fold OCR
	Starved	Cys
	1	1.51
	1	1.22
	1	1.47
	1	1.31
	1	2.02
Extended Data Fig. 10i	Fold OCR
	Starved	Cys
	1	1.33
	1	1.41
	1	1.81
	1	1.14
	1	1.43

## Sheet: Extended Data Figure 10j - l
Extended Data Fig. 10j	MitoTracker Red MFI
	Scramble	nfs1 siRNA
	1	0.630385
	1	0.692073
	1	0.629279
Extended Data Fig. 10k	cprB relative expression
	scramble siRNA			nfs1 siRNA
	Vegetative	Starved	Cys	Vegetative	Starved	Cys
	1.02408		391.016	1.02702	2627.64	1207.24
	1.04498	1861.87	1304.32	2.46678		1356.92
	0.778831	2906.69	130.84	0.471611	1402.3	1202.62
	1.09	804.22	387.27	0.81	2300.09	1817.48
	1	1659.88	982.02	2.73	1045.94	263.88
	1	2315.4	215.88	0.87	1753.93	139.44
Extended Data Fig. 10l	cprB relative expression vs. Starved
	scramble siRNA		nfs1 siRNA
	Starved	Cys	Starved	Cys
	1.12	0.54	1.22	0.97
	1	0.07	1	0.54
	1.07	0.1	1.02	0.47
	1.05	0.1	1.32	1.13
	1	0.27	1.01	0.26
	1.23		1.01	1.04
